# Supplementary material for: Typing characteristics of metabolism-related genes in osteoporosis
Source: Front Pharmacol. 2022 Sep 15;13:999157. doi: 10.3389/fphar.2022.999157 (PMC9522470; doi:10.3389/fphar.2022.999157)
Supplement: Supplementary file 1 [file DataSheet4.CSV]

SYMBOL	logFC	AveExpr	t	P.Value	adj.P.Val	B	ENTREZID	ENSEMBL	UNIPROT
1	ABHD6	0.140512879127647	7.70197577322229	2.49254276158958	0.0137325135610326	0.0228036697711464	-3.7417273813017	57406	ENSG00000163686	A0A024R323
3	ACSBG1	-0.126031729805143	6.43474793331639	-2.75192259657515	0.00663002246157321	0.0120717627858275	-3.09517252547475	23205	ENSG00000103740	B7Z2Y6
6	ALDH2	0.224298457837353	11.1033710320465	2.52163242349095	0.0126890912407149	0.0212607427644584	-3.67213615195068	217	ENSG00000111275	P05091
7	ARF3	0.158552466719495	10.5817312060763	2.26481900202794	0.024906939706093	0.0384292991741086	-4.26061075525369	377	ENSG00000134287	A0A024R0Y6
9	ARHGAP10	-0.160319601281618	6.62309717289575	-2.98419239392784	0.00330355179713471	0.00661209102857345	-2.46720145463267	79658	ENSG00000071205	A1A4S6
10	ARL14	-0.139714979281385	4.45610809436455	-2.68778990165075	0.00797703182747253	0.0141715912164445	-3.26046407439656	80117	ENSG00000179674	Q8N4G2
11	ATP2B4	0.133612438567987	9.39840945919777	2.17163612988807	0.0314006351012881	0.0471120577004189	-4.45954835874746	493	ENSG00000058668	P23634
13	ATRX	-0.212081118490192	7.53973980225949	-2.19088833161574	0.0299500713991409	0.0451592916205984	-4.41908933730138	546	ENSG00000085224	A4LAA3
16	B4GALT3	0.123975626492854	8.38035055192184	2.39034474233134	0.0180305996705503	0.0289477342826151	-3.9802969256695	8703	ENSG00000158850	A8K5Z0
18	BAMBI	-0.155533665786847	6.46775383965749	-2.66658464856946	0.00847409582512398	0.0149271317590541	-3.31433732992761	25805	ENSG00000095739	Q13145
19	BEST1	0.165350992941462	7.66345523635088	2.58062914329276	0.0107878475182507	0.0184791654317354	-3.52871975351471	7439	ENSG00000167995	O76090
24	BMP6	-0.257761667753029	7.6327884421586	-2.15632565329194	0.0325972730223201	0.0487213469101927	-4.49148401362584	654	ENSG00000153162	B4DUF7
27	BMPR1A	-0.159259716719184	5.59202211013799	-2.3240293213778	0.0214198781131839	0.0337361489855106	-4.13014223071986	657	ENSG00000107779	P36894
28	BRD8	0.104882349900321	7.51178249571324	2.31920536925551	0.0216869850355553	0.034096081127646	-4.14088921528172	10902	ENSG00000112983	Q9H0E9
32	BRPF1	0.131678089850773	8.59158031732275	3.15232300894219	0.0019443112313334	0.00422395840219624	-1.98444706123037	7862	ENSG00000156983	P55201
33	BTRC	0.0730811477404698	7.48284667861841	2.27831872366392	0.0240709369459934	0.0373022146769734	-4.23114119409299	8945	ENSG00000166167	B2R8L3
38	CALHM2	0.189970451590868	9.95648556486076	2.52090294255786	0.0127143659188027	0.0212978726187526	-3.67389037817543	51063	ENSG00000138172	Q9HA72
39	CAMP	-0.387930897010376	9.19933232210239	-2.60330693600355	0.0101279024058385	0.0174774703736288	-3.47278269747271	820	ENSG00000164047	J3KNB4
41	CBFB	0.122542600595825	9.57184654334065	2.57097798125517	0.0110802285595864	0.018893692804988	-3.55238923768618	865	ENSG00000067955	A0A024R6X2
43	CCDC71	0.115110060375063	7.83372520054456	2.19350682986112	0.0297573432882567	0.0448878371377116	-4.41356057605505	64925	ENSG00000177352	Q8IV32
44	CCDC86	0.102945595469089	7.57154339764726	2.19073581775969	0.0299613301180037	0.0451698460883506	-4.41941116763747	79080	ENSG00000110104	Q9H6F5
45	CCL5	-0.375762008520867	9.4810890539621	-2.54078383598779	0.0120414070459905	0.0203070699840634	-3.62591461252973	6352	ENSG00000271503	D0EI67
49	CCNJ	-0.0822922092787612	7.09223331689943	-2.23869552489227	0.0265970275224982	0.0406701375293564	-4.31717226966313	54619	ENSG00000107443	Q5T5M9
50	CCT3	0.112907184387083	8.95233173483717	2.2154183574269	0.028186373673879	0.0428042209600745	-4.36705310416398	7203	ENSG00000163468	B3KX11
53	CD37	0.179322483742382	11.7919220938289	2.23459607287398	0.0268711310373864	0.0410419377566993	-4.32599246295062	951	ENSG00000104894	P11049
54	CENPI	-0.0958745370197134	5.40697844442721	-2.40632965226676	0.0172882416091103	0.0278915562072139	-3.94359214709943	2491	ENSG00000102384	B4DZL4
57	CES2	0.116191772969037	8.81368040281692	3.0585553074575	0.00262006044139621	0.00543165774852389	-2.25656853887155	8824	ENSG00000172831	A0A024R6X1
59	CFL1	0.147738138337331	12.9279984127204	2.48357173032048	0.0140693873071592	0.0232884857897907	-3.76303861367598	1072	ENSG00000172757	P23528
61	CH25H	-0.147032751357824	5.89659384936207	-2.86109458926539	0.00480369236611337	0.00913537049219982	-2.80570209521848	9023	ENSG00000138135	O95992
62	CHRNA5	-0.127828752672275	5.2075217839903	-2.40806975872215	0.0172090855147042	0.027776527312274	-3.93958279770387	1138	ENSG00000169684	P30532
65	COG7	0.0774989386825276	7.12754757428213	2.36176658250017	0.0194282807966184	0.0309161809645813	-4.04535234576568	91949	ENSG00000168434	A0A0S2Z652
67	CORO2A	-0.133862867120717	7.33835470932059	-3.12823406376221	0.00210049846697301	0.00451122840831649	-2.05504582785955	7464	ENSG00000106789	A0A024R150
70	CS	0.204848949363482	10.1999218745169	2.26428607923494	0.0249404568264487	0.0384698204044961	-4.26177075278517	1431	ENSG00000062485	A0A024RB75
72	CST7	-0.311911415500704	7.93621399758175	-3.13400170298529	0.00206207871584104	0.00443798840507509	-2.03818564929432	8530	ENSG00000077984	O76096
73	CSTB	0.166948485608451	11.8222959769336	2.62508939018199	0.00952842175627078	0.0165506782094674	-3.41863247797151	1476	ENSG00000160213	P04080
75	CYC1	0.134186307362054	9.42073622853151	2.27797077175771	0.0240921723877638	0.0373187644727067	-4.23190281972633	1537	ENSG00000179091	P08574
76	DFFA	0.099724555129721	7.41385878750278	2.59781963806459	0.0102841705206029	0.0177154316292861	-3.48635877250043	1676	ENSG00000160049	O00273
78	DIAPH3	-0.102431356548613	4.87010472928881	-2.54218092406936	0.0119953373342883	0.0202422510369867	-3.6225301864762	81624	ENSG00000139734	B4DPV3
80	DNMT1	-0.0995028103137052	8.6537908338127	-2.52837678283872	0.0124575344253389	0.0209157210883559	-3.65589547213929	1786	ENSG00000130816	I6L9H2
83	ELANE	-0.31580266430784	7.67056143665212	-2.26154319521753	0.0251135895794035	0.0386862354508575	-4.2677370697565	1991	ENSG00000197561	P08246
85	EMD	-0.119074863243918	8.15287756367468	-2.51951808259739	0.0127624716338162	0.0213701885298791	-3.67721934820513	2010	ENSG00000102119	P50402
86	ETV6	0.142619583618812	8.76823585033591	2.35260633727064	0.0198960823073459	0.031588130551527	-4.06605082445492	2120	ENSG00000139083	A0A0S2Z3C9
88	FAM120A	0.149141449674428	10.4566850007997	3.42841000394916	0.000777469607099141	0.00192885208254818	-1.14171365851307	23196	ENSG00000048828	Q9NZB2
89	FGF13	-0.123350385356694	5.98083714037625	-2.61902072334296	0.00969214386007025	0.0167992936394681	-3.43376037697677	2258	ENSG00000129682	Q92913
91	FTL	0.199741790125046	11.5870628510465	2.4113735757165	0.0170596802665106	0.0275815501382029	-3.93196313692845	2512	ENSG00000087086	P02792
92	FZD6	-0.0950589234314521	5.15417996095661	-2.20752174463918	0.028744009924182	0.0435326244832035	-4.38386375401712	8323	ENSG00000164930	A0A024R9E9
96	GMNN	-0.0997722787442248	6.08982568043572	-2.24280755713727	0.0263245357567878	0.0402941299230036	-4.30830979858136	51053	ENSG00000112312	A0A024QZY7
98	GOLIM4	0.157176578785961	7.01222192025902	2.89385402397179	0.00435311592214984	0.00840202865701932	-2.71686497542587	27333	ENSG00000173905	F8W785
100	GPR132	0.15726920239071	8.16450437659978	2.31463413676867	0.0219427952971511	0.0344472005508562	-4.15105397186396	29933	ENSG00000183484	Q9UNW8
101	GSN	-0.157394864147197	9.51014054270267	-2.21547258425151	0.0281825771023869	0.0428042209600745	-4.36693746910364	2934	ENSG00000148180	P06396
105	HCK	0.19989496389689	11.4653176287176	2.18632137746562	0.0302888039769967	0.0456375983776143	-4.42871727162286	3055	ENSG00000101336	P08631
108	HLA-B	0.115277036049589	13.8078380018531	2.39087711995498	0.0180054286625478	0.0289166529974231	-3.97907812647721	3106	ENSG00000234745	E5FQ95
120	HYAL2	0.110017659273099	7.72602041392927	2.6380300228185	0.00918759468220002	0.016026912697272	-3.3862673996324	8692	ENSG00000068001	Q12891
121	ICAM1	0.203874273552994	8.96612639063582	2.57519393363668	0.010951643371976	0.0187102335056664	-3.54205961349774	3383	ENSG00000090339	P05362
122	IMPA2	0.158194967146141	8.87158708244492	2.43858754828593	0.0158720944124796	0.0258546203868467	-3.86883092394585	3613	ENSG00000141401	O14732
123	INHBA	-0.182423034929553	6.51765075845262	-2.50941882071035	0.0131182338994956	0.0218829802985294	-3.70144534685765	3624	ENSG00000122641	A4D1W7
125	INHBE	-0.100595656455986	5.66920105324075	-2.47983720612752	0.0142117808192362	0.0234904611733327	-3.77188930641589	83729	ENSG00000139269	P58166
126	INPP5B	0.158663899235769	7.57979661283468	3.0299536262433	0.00286581639776724	0.00585078897299699	-2.33812706784055	3633	ENSG00000204084	B3KMW4
128	IQCG	-0.122968722010673	6.23187655837975	-2.25919110788102	0.0252628907095192	0.0388936302605836	-4.27284793879009	84223	ENSG00000114473	Q9H095
131	KLF3	0.217648714360241	9.303332803735	2.7833198694497	0.00604896926118753	0.0111540920924035	-3.01296393397948	51274	ENSG00000109787	A0A024R9T8
133	KRT85	-0.100898754784315	6.19984582354093	-2.49987780830489	0.0134624376667006	0.0224148530444312	-3.72424988756364	3891	ENSG00000135443	B7Z7N3
136	LGMN	0.119863040222313	6.8882539208576	2.16379841168701	0.0320083769941567	0.0479086715213133	-4.47592336870036	5641	ENSG00000100600	Q53XC6
139	LILRB2	0.253492142957695	10.7925887048844	3.04778490734366	0.00271022567909027	0.00558257012088395	-2.28736031489327	10288	ENSG00000131042	A2IXV5
144	LMO4	0.119502756469697	7.22803750762575	2.47407988202951	0.0144338174340872	0.0238190551899687	-3.78550988273194	8543	ENSG00000143013	P61968
145	LRP10	0.213616745893836	9.67116707939282	2.44418575352141	0.0156371013909494	0.0255306492229694	-3.85576263594887	26020	ENSG00000197324	Q7Z4F1
146	LRRFIP1	0.144658048525855	10.8954770670633	2.77501236608054	0.00619802801735229	0.0113878766392829	-3.03479783291568	9208	ENSG00000124831	Q32MZ4
149	MAGEL2	-0.127009412477225	5.84699872897665	-2.43503774327169	0.0160227223508833	0.0260639560204705	-3.87710312093759	54551	ENSG00000254585	Q9UJ55
151	MAPKAPK3	0.197098611347938	10.6904841958488	2.6629061820467	0.00856311378004661	0.0150614236734949	-3.32364313438607	7867	ENSG00000114738	A0A024R2W7
153	ME1	0.178984853173024	5.87775332278759	2.86953321440624	0.00468372174847598	0.00893927530400148	-2.78290502073901	4199	ENSG00000065833	P48163
154	MELK	-0.0962602111650979	5.16884643312358	-2.40921585627111	0.0171571259137624	0.0277179706689054	-3.93694062644812	9833	ENSG00000165304	Q14680
156	MIA2	-0.126831203566502	4.89630517153339	-2.46198061978926	0.0149105294456132	0.0244686794522937	-3.81403883018327	4253	ENSG00000150527	O15320
161	MLF2	0.251131811238229	9.24088540912578	2.51983138575812	0.0127515742468166	0.0213553128788467	-3.67646636755098	8079	ENSG00000089693	A8K1F4
164	MORC2	-0.0923203812832547	7.18186702368313	-2.25949194216924	0.0252437517898022	0.0388698071258191	-4.27219453106963	22880	ENSG00000133422	Q9Y6X9
165	MRPL48	0.0799436834532914	7.45972557165835	2.2503174378928	0.0258331609283099	0.0396449869491614	-4.292084803929	51642	ENSG00000175581	Q96GC5
167	MT1H	0.185872239632523	9.06552647961553	2.78045238766834	0.00610004701522694	0.0112321351811627	-3.02050695776099	4496	ENSG00000205358	A0A140VJP7
169	MTMR14	0.1150161261397	9.80237205599393	2.64910433755765	0.00890468900191991	0.0155821038697183	-3.35845468750336	64419	ENSG00000163719	Q8NCE2
171	MTX1	0.167942605739814	9.00736914308816	3.44303130032506	0.000739463768526557	0.00184839800353351	-1.09538326469851	4580	ENSG00000173171	A0A0A0MRK6
174	MYL9	-0.412203262077577	8.6212120785633	-2.99055500638091	0.00323921298171231	0.00649926085585334	-2.44935955366227	10398	ENSG00000101335	P24844
175	MYLK3	-0.0891283752428755	5.91557976052655	-2.34745150911393	0.0201636747579755	0.0319617298584799	-4.07766576572102	91807	ENSG00000140795	Q32MK0
176	NDE1	-0.115034638010313	8.92455411394017	-2.31726369331188	0.0217953210291704	0.0342359559886524	-4.14520907973595	54820	ENSG00000072864	Q9NXR1
182	NDUFA1	0.168120145238184	9.7552563567093	2.16109446072881	0.0322203920470919	0.0482123981449573	-4.48155969693143	4694	ENSG00000125356	O15239
184	NFIB	-0.198336252984379	6.36830579534969	-2.76057994854471	0.00646494394431745	0.0118056466035522	-3.07258894650464	4781	ENSG00000147862	O00712
188	NIT1	0.14650453875978	8.52154055523058	3.28631900143008	0.00125499747040225	0.0029170508812374	-1.58310127593747	4817	ENSG00000158793	Q86X76
190	NKG7	-0.369995959670769	8.47787345444429	-2.66025188273562	0.00862787050406598	0.0151602376683439	-3.33035072223287	4818	ENSG00000105374	Q16617
191	NKIRAS2	0.222413579689192	8.71652644380088	2.57687686891011	0.0109006894020665	0.0186472115803738	-3.53793187193411	28511	ENSG00000168256	A0A024R1Z4
193	OLA1	0.102182448729405	8.44091452710348	2.2598175177813	0.0252230531181881	0.0388435750503126	-4.27148729384644	29789	ENSG00000138430	Q9NTK5
194	ORAI3	0.22518070738929	9.23761331298683	2.58866774984071	0.010549625163822	0.0181285360478769	-3.5089430149313	93129	ENSG00000175938	A0A024QZA7
196	OTC	-0.137869592532425	4.87052202601159	-2.32931633822874	0.0211304570379403	0.0333248516497242	-4.1183397133083	5009	ENSG00000036473	P00480
197	P2RX7	0.160142364602043	8.28289739232623	2.17524903850575	0.0311238699017653	0.0467469674459372	-4.45198131728651	5027	ENSG00000089041	Q99572
198	P2RY1	-0.10390269896859	6.55104587643253	-2.32304106340751	0.0214743621388488	0.0338068999324076	-4.13234560457798	5028	ENSG00000169860	P47900
199	PCGF1	0.127313378944978	8.51956860721688	2.38033564138357	0.0185096603299549	0.0296635626260957	-4.00316436870766	84759	ENSG00000115289	Q9BSM1
200	PDLIM1	-0.283656102500727	8.89823536834578	-2.16804196699331	0.0316780769287814	0.0474745914803809	-4.46706440226263	9124	ENSG00000107438	O00151
202	PDSS2	0.0933616534047488	6.47065946540948	2.46241359261737	0.0148932315395692	0.0244516429889584	-3.81302014880041	57107	ENSG00000164494	Q86YH6
205	PDZK1IP1	-0.354044414906166	7.54899633862046	-2.32731019353678	0.0212398696225486	0.0334824698598025	-4.122821089549	10158	ENSG00000162366	Q13113
206	PDZRN4	-0.104699962789297	4.75022457463939	-2.22982205196393	0.0271934394895493	0.0414566076219865	-4.33624493744332	29951	ENSG00000165966	B4DGD1
208	PEX10	0.114360350315852	7.36331414500574	2.57403576611457	0.0109868330593711	0.0187612866571712	-3.54489881881022	5192	ENSG00000157911	A0A024R068
211	PIM1	-0.120901487884947	8.21336951983654	-2.2722058807275	0.0244463970280843	0.0377956977958983	-4.24450566267625	5292	ENSG00000137193	P11309
213	PKIA	-0.179474015207815	5.9118261651406	-3.29431805435719	0.00122210505044343	0.00284996617524253	-1.55868252705098	5569	ENSG00000171033	A0A024R7Y9
215	PLAGL1	0.199923653533068	8.19242877014445	2.79039588396709	0.0059245861156563	0.0109566103474543	-2.99432014295149	5325	ENSG00000118495	A1YLA1
218	PLD3	0.24717528568033	9.36000722946571	2.24217880006562	0.0263660431670263	0.0403401981865956	-4.30966591572554	23646	ENSG00000105223	A0A024R0Q4
220	PPP2R1A	0.15416910272466	9.49418457173475	2.28390020418682	0.023732533060373	0.0368370036057832	-4.21890913776095	5518	ENSG00000105568	A8K7B7
222	PREB	0.1089662749567	8.60687470067145	2.49491268804524	0.0136447293375618	0.022674997178327	-3.73608564488443	10113	ENSG00000138073	Q05DB2
225	PRKCQ	-0.280176822781942	7.35519796051187	-2.57870814504995	0.0108454859111374	0.0185617594922581	-3.5334374852165	5588	ENSG00000065675	Q04759
226	PRPF19	0.153347059919669	9.36799996626391	2.89395819484402	0.00435174700426981	0.00840091531257473	-2.71658103783578	27339	ENSG00000110107	Q9UMS4
227	PSAT1	-0.212351957900186	6.07615148478602	-2.94001399431681	0.00378370479912101	0.00745079337160739	-2.59015138431303	29968	ENSG00000135069	A0A024R280
230	RAB3D	0.195110615299072	9.29288428983728	2.81219083652114	0.00555595520414464	0.0103743769181616	-2.93662659649511	9545	ENSG00000105514	A0A024R7G2
232	RABGAP1	0.136327916647373	8.36189114006444	2.55232492146556	0.011665538178014	0.0197548615545292	-3.59790523528888	23637	ENSG00000011454	Q9Y3P9
233	RASGRP1	-0.443124675689297	5.69306031142528	-2.8973755270535	0.00430705745983499	0.00832919323358198	-2.70726136800468	10125	ENSG00000172575	B2RA89
235	RAVER2	0.160496362287005	5.99517087954077	2.57533036729216	0.0109475046455665	0.0187091901822233	-3.5417250742722	55225	ENSG00000162437	Q9HCJ3
236	RBM41	0.100260534363822	6.33232250911371	2.15492899147163	0.0327083710762193	0.0488667394892776	-4.49438668627216	55285	ENSG00000089682	Q96IZ5
237	RCE1	0.112666823848673	7.4507275963676	2.45748583837262	0.0150911611735466	0.0247390824588682	-3.82460419653625	9986	ENSG00000173653	A0A024R5B6
240	RHOG	0.378937273026215	10.9543059904049	2.88856864162293	0.0044230910656972	0.00851848626162784	-2.73125926767094	391	ENSG00000177105	P84095
242	RNF122	0.12699121372553	8.08520866099661	2.3371078944946	0.0207102033576915	0.0327454879976469	-4.10090063167586	79845	ENSG00000133874	Q9H9V4
243	RNPEP	0.207560996996472	10.2280211991017	2.35860028263824	0.019588870558211	0.0311483599910623	-4.0525153722353	6051	ENSG00000176393	Q9H4A4
244	RXRA	0.171563280402056	10.7060855764831	2.93011461030549	0.00389972655308591	0.00764378115358144	-2.61747719783672	6256	ENSG00000186350	Q6P3U7
247	SCAMP2	0.194974472924894	10.3327445961443	2.28499373890983	0.0236667226910325	0.0367509898771728	-4.21650933343424	10066	ENSG00000140497	A8K769
250	SIGLEC1	-0.323604160994472	7.78139162177584	-3.25678079398368	0.00138374501211088	0.00317456188588536	-1.67282568884048	6614	ENSG00000088827	Q9BZZ2
251	SIGLEC9	0.278482364052399	9.26969482648975	2.64816365872829	0.0089284107353012	0.0156158846072897	-3.36082129808994	27180	ENSG00000129450	Q9Y336
252	SLC12A6	0.157551153421505	8.62557215466629	2.73679937313275	0.00692759753307221	0.0125403822214992	-3.13446878069367	9990	ENSG00000140199	A0A024R9K8
256	SLC19A1	0.144206994716045	8.79358841291003	2.82590663839037	0.00533481344435947	0.0100090273113173	-2.90011191510226	6573	ENSG00000173638	P41440
258	SLC1A5	0.174136802102701	8.36560270011205	2.21152101979952	0.0284604050750658	0.0431956291107825	-4.37535696247138	6510	ENSG00000105281	Q15758
260	SLC20A1	0.145640522277592	9.39202558596353	2.19137962069095	0.0299138289309432	0.0451110578190792	-4.4180524902097	6574	ENSG00000144136	A7LNJ1
262	SLC24A1	0.0701032568373057	6.14995543150763	2.20911738483166	0.028630563337253	0.0434041959340916	-4.38047142646252	9187	ENSG00000074621	B4DUG1
267	SLC24A3	-0.233648280859151	6.96921094774478	-3.03283428718388	0.00284013533519119	0.00580618260698492	-2.32994353233988	57419	ENSG00000185052	Q9HC58
268	SMARCD2	0.0972956796579245	8.04721343853851	2.293763487675	0.0231447047327215	0.0360849975303394	-4.19722498111731	6603	ENSG00000108604	Q92925
270	SND1	0.0897566086153176	9.43555174683175	2.25188464191249	0.0257316340192583	0.0395120472576014	-4.28869247813	27044	ENSG00000197157	A0A140VK49
272	SNRPA	0.144871329283573	9.31699366292461	2.56687717458769	0.0112065993525843	0.0190751392607141	-3.56242184500284	6626	ENSG00000077312	P09012
273	SPC25	-0.141824158371583	4.3460920090046	-2.25566066626783	0.0254884448674188	0.0391840043867001	-4.28050992400023	57405	ENSG00000152253	Q9HBM1
275	SS18	0.115417433132885	8.07177646093818	2.469453597562	0.0146144671582808	0.0240572774609229	-3.79643348670772	6760	ENSG00000141380	A0A024RC40
281	SUMO4	-0.222910653676528	7.3574184626103	-2.28502375403795	0.0236649185972921	0.0367509898771728	-4.21644344894188	387082	ENSG00000177688	Q6EEV6
282	SYK	0.145875711640816	9.90759164356741	2.42347179817615	0.0165223364866428	0.0267862887155815	-3.90397813758668	6850	ENSG00000165025	A0A024R273
285	SYNGR2	0.189711850625828	9.86794221409257	2.32609480814182	0.0213063972896494	0.0335773625043122	-4.12553429790523	9144	ENSG00000108639	O43760
287	SYNM	-0.160893344060944	6.96584497261464	-2.86939117624473	0.00468571821479268	0.00893986821120546	-2.7832892379084	23336	ENSG00000182253	A0A075B7B1
289	TAF10	0.203637816613476	10.949678300332	2.29008399761999	0.023362483889193	0.0363739523712181	-4.20532444288026	6881	ENSG00000166337	Q12962
290	TBC1D2B	0.128541192496	8.2403903710498	2.26429754538839	0.0249397352706134	0.0384698204044961	-4.26174579743012	23102	ENSG00000167202	Q9UPU7
292	TFPI	-0.219555559687487	6.07604638922283	-2.26252688345702	0.0250513780485839	0.0386128347018283	-4.26559813056811	7035	ENSG00000003436	P10646
293	TIMP1	0.163998129959664	11.7704499178148	2.21966398074085	0.027890468867417	0.0424034278680941	-4.3579915662491	7076	ENSG00000102265	P01033
296	TLE3	0.125921766922215	9.04931211355125	2.21077621304231	0.0285130371847467	0.0432539560149966	-4.37694232316033	7090	ENSG00000140332	Q04726
301	TM9SF4	0.219148356306016	9.2815568389085	2.61331931973505	0.00984825989434382	0.0170405351483004	-3.44794360036677	9777	ENSG00000101337	A0A024QYR3
304	TMEM11	0.14108207443816	7.87131200816062	2.74757622890742	0.00671433369726358	0.0122064146714394	-3.10648624087846	8834	ENSG00000178307	P17152
305	TNC	-0.136222124068311	5.60741335842657	-3.30287719581149	0.0011878009545762	0.00277647230222649	-1.53249696626533	3371	ENSG00000041982	B4E1W8
309	TPM1	-0.224459205998914	7.74568254535346	-2.44570098152088	0.0155740312103625	0.0254433418079336	-3.85222076531677	7168	ENSG00000140416	A0A0K0K1I0
321	TRDN	0.155805273813442	5.38190673877283	2.17690270205849	0.0309978985333387	0.0465934965766143	-4.44851386365617	10345	ENSG00000186439	Q8IVK2
324	TSEN34	0.135879722058657	8.94753747452958	2.83137348895405	0.00524893025022515	0.00987760011247124	-2.88551326578552	79042	ENSG00000170892	A0A024R4N9
364	TSPAN9	-0.238241893904591	7.31765035133292	-2.86612700920255	0.0047318137195561	0.00901645999094717	-2.79211419404975	10867	ENSG00000011105	O75954
365	TUBB2A	-0.184267560090798	5.31207189893561	-2.73033777352438	0.00705839421713005	0.0127380175373288	-3.15119876536901	7280	ENSG00000137267	Q13885
366	TXN2	0.12980019912662	8.61677695080148	2.22305236321901	0.0276562545175866	0.0420956135782898	-4.35074798651618	25828	ENSG00000100348	Q99757
367	UBAP2	0.131269338106309	7.85115423536134	2.56311097983761	0.0113237955925947	0.0192529939171304	-3.57162288046717	55833	ENSG00000137073	Q5T6F2
371	UBB	0.18655239796542	12.3916335627206	2.27324630213276	0.0243821331685038	0.0377018376418065	-4.24223336606713	7314	ENSG00000170315	P0CG47
373	USP18	-0.187070465934049	6.91645174555122	-2.53480441153533	0.0122403759180976	0.0205914793967212	-3.64038035950418	11274	ENSG00000184979	Q9UMW8
374	VPS53	0.151387613927402	7.41975461729812	2.74189555746521	0.00682599465194937	0.012388175783466	-3.12124875597934	55275	ENSG00000141252	B3KS06
378	ZEB1	-0.183499928287354	6.10870004635203	-2.19854454275762	0.0293895815460445	0.0444088761757156	-4.40290638454701	6935	ENSG00000148516	B2RBI8
381	ZMYM3	0.0959664548496324	7.90337515582835	2.28060697278669	0.0239316933124591	0.037118973277558	-4.22612977914803	9203	ENSG00000147130	Q14202
383	ZNF574	0.189707640727065	7.32409457400586	3.37423163005921	0.000934850857987885	0.00226577426869733	-1.31191163266385	64763	ENSG00000105732	A0A0C4DFM2
387	ZNF84	-0.175645139093379	6.02731010030848	-2.95686904167091	0.0035934251637856	0.00711972114461239	-2.54343616824606	7637	ENSG00000198040	P51523
