# Supplementary material for: Typing characteristics of metabolism-related genes in osteoporosis
Source: Front Pharmacol. 2022 Sep 15;13:999157. doi: 10.3389/fphar.2022.999157 (PMC9522470; doi:10.3389/fphar.2022.999157)
Supplement: Supplementary file 2 [file DataSheet3.CSV]

SYMBOL	logFC	AveExpr	t	P.Value	adj.P.Val	B	ENTREZID	ENSEMBL	UNIPROT
1	AKR1A1	0.145607421244957	8.90201288971974	2.86840053365898	0.0046996641789903	0.036785710909499	-2.26590168825382	10327	ENSG00000117448	P14550
3	CTNNAL1	-0.203394917511665	5.44961806110456	-2.92535269434244	0.00395669097394077	0.0329433267521123	-2.11663249247089	8727	ENSG00000119326	B3KMX6
5	ERCC1	0.102982935074735	8.62421621725997	2.70947537446316	0.00749612007199332	0.0469880907113245	-2.66849234104516	2067	ENSG00000012061	P07992
7	GSPT2	-0.138856196360634	6.89091955865054	-2.95019036817849	0.00366774547133328	0.0315823186037291	-2.05071588033478	23708	ENSG00000189369	Q8IYD1
8	HS3ST3B1	0.152236042382063	6.11769100761632	2.67279222041241	0.00832576722349144	0.0497653070941474	-2.75847400944803	9953	ENSG00000125430	Q9Y662
9	LCN2	-0.640381594853469	8.9866937903385	-2.97590848972974	0.00338907996571595	0.0303581501945639	-1.98194123847011	3934	ENSG00000148346	P80188
10	LTF	-0.671451587792463	9.84046296859648	-3.05179884163339	0.00267629326031041	0.0264434461791718	-1.77592072503182	4057	ENSG00000012223	P02788
15	PPBP	-0.384395207008064	12.0063619029757	-2.78052617115598	0.0060987278266765	0.0421663020402418	-2.49105760038742	5473	ENSG00000163736	P02775
