# Supplementary material for: Typing characteristics of metabolism-related genes in osteoporosis
Source: Front Pharmacol. 2022 Sep 15;13:999157. doi: 10.3389/fphar.2022.999157 (PMC9522470; doi:10.3389/fphar.2022.999157)
Supplement: Supplementary file 4 [file DataSheet1.CSV]

x
1	TMEM59
2	COPS2
3	TMCO1
4	TM9SF3
5	GOLGA7
6	VPS26A
7	ATG3
8	HMGA1
9	SNX2
10	COPS4
11	STK38L
12	PPP1CC
13	EVI2A
14	PRNP
15	COMMD8
16	CTBS
17	TMC6
18	USP1
19	LAPTM4A
20	RHOT2
21	NDUFB5
22	PRDX3
23	IPO7
24	HPRT1
25	TXNDC9
26	SDHB
27	CAPN10
28	ZNF277
29	EIF3M
30	HSD17B11
31	VBP1
32	LY96
33	AASDHPPT
34	SLC35A5
35	TSG101
36	PCTP
37	UEVLD
38	TOR1AIP1
39	PSMD10
40	PNKP
41	YTHDF3
42	DGKZ
43	HSPA13
44	SAFB2
45	MFSD1
46	SYPL1
47	DEF6
48	PJA2
49	RB1
50	UQCRC2
51	UBE4A
52	XRCC4
53	CPD
54	PAPOLA
55	ACADM
56	KRCC1
57	RAB1A
58	GPR65
59	CASP4
60	SLC35A1
61	HNMT
62	TMEM33
63	SEL1L
64	EIF3H
65	PTER
66	SCAMP1
67	ADAM10
68	CENPT
69	RIOK2
70	NSF
71	YIPF5
72	POP4
73	PMPCB
74	LSM6
75	ARL6IP5
76	TLR1
77	DHRS7
78	CSE1L
79	KIF5B
80	HMGCR
81	G3BP2
82	GLIPR1
83	ZNF76
84	ECHDC1
85	AP3S1
86	RBM7
87	LYPLA1
88	CREBL2
89	TOMM20
90	P4HTM
91	METAP2
92	SSR1
93	STAM2
94	USP10
95	CCNC
96	TRABD
97	ANAPC2
98	TSN
99	COPB1
100	ELK3
101	HAT1
102	MMADHC
103	BMP2K
104	LACTB2
105	CRTC1
106	EVI2B
107	SH2B1
108	REC8
109	METTL7A
110	ACSL4
111	RAB5A
112	TM9SF2
113	CLDND1
114	SEC62
115	XRCC5
116	SMNDC1
117	GTF2E1
118	SRP72
119	HCCS
120	PRCP
121	TMX1
122	ZMPSTE24
123	POLR2B
124	RCN3
125	STX12
126	DSE
127	GOLGA5
128	ABCB8
129	TMEM106B
130	MOSPD1
131	RSL24D1
132	UFC1
133	SLC31A1
134	ME2
135	DPM1
136	SERINC1
137	RBM22
138	ARHGAP4
139	ARFGAP1
140	STK11
141	ZCCHC8
142	RNF14
143	C5orf22
144	RRAGC
145	SBF1
146	SEC24A
147	PPP1CB
148	MAPK8IP3
149	C5orf15
150	RAB27A
151	TDG
152	EBAG9
153	FASTKD3
154	INO80B
155	PSMC2
156	GABPA
157	MTF2
158	TMEM9B
159	CTSS
160	MAPK9
161	NEK7
162	ABI1
163	MED1
164	ERLIN1
165	FBXL5
166	CHD3
167	GIMAP6
168	PCSK7
169	PSMA4
170	OAT
171	RAP1A
172	NMI
173	ENGASE
174	AZI2
175	MDC1
176	BCAP29
177	UBE2W
178	VILL
179	QPCT
180	NDUFA8
181	ARFRP1
182	PIGK
183	TNK2
184	TMEM127
185	YWHAQ
186	BZW2
187	AGTPBP1
188	COX7A2
189	FPGS
190	ESD
191	TLR7
192	NSL1
193	GCA
194	RMI1
195	PSMA2
196	DNTTIP2
197	LIN7C
198	RASGRP2
199	ERH
200	CNOT8
201	MYO9B
202	CAB39
203	DYNC1LI1
204	CLEC4E
205	SLC25A24
206	MINPP1
207	UGP2
208	SPAST
209	ALG8
210	POLG
211	MRPL3
212	CDC123
213	EML3
214	GTF2H1
215	CD86
216	CMAS
217	CXXC1
218	COPS6
219	GABBR1
220	UGDH
221	TMEM30A
222	AMD1
223	TMED2
224	DNASE1
225	MFAP3
226	PSMA3
227	HSPA4
228	CREB1
229	H2AFZ
230	SUPT4H1
231	INTS12
232	MRPL44
233	HSD17B4
234	BRCC3
235	CASP1
236	CSDE1
237	ZNF335
238	PCYOX1
239	TRAPPC3
240	ILF2
241	GALNT7
242	NFE2L2
243	DCUN1D1
244	ANXA7
245	TSPAN31
246	NIPA2
247	C11orf58
248	MYO15B
249	RPP30
250	MRPL18
251	RPL36
252	THOC7
253	HNRNPA0
254	IL18
255	CLDN15
256	RASSF7
257	MAP3K10
258	PURA
259	TSPAN32
260	SEC24B
261	ZNHIT3
262	ACAT1
263	IDH1
264	ASNSD1
265	MUS81
266	NOLC1
267	DCK
268	DDX51
269	DGUOK
270	RIPK2
271	ACOT13
272	NUP153
273	AGER
274	BRD9
275	KLHL9
276	SDHD
277	COPB2
278	SHOC2
279	MZF1
280	PDHX
281	DCTN6
282	HDAC6
283	GLO1
284	IFNGR1
285	HTATIP2
286	FEM1C
287	LSM3
288	MANEA
289	TRIM24
290	NCOA2
291	CABIN1
292	TCF12
293	TRMU
294	PSTPIP1
295	RNF114
296	AZIN1
297	PPT1
298	CD46
299	SYNJ1
300	TRIM5
301	DLD
302	GSDMD
303	BZW1
304	POLE
305	SLC39A6
306	WDR61
307	CNIH4
308	POLR2K
309	SOAT1
310	GIN1
311	ZNF146
312	LIME1
313	PTP4A1
314	ANKMY1
315	CPPED1
316	PTPN22
317	MEF2C
318	LIMD2
319	OVGP1
320	MMP17
321	ARFIP1
322	MAP2K2
323	PANK3
324	CCNG1
325	MAP4K1
326	EAPP
327	NT5C2
328	TMEM14B
329	ASF1A
330	TMEM123
331	HERPUD1
332	HGS
333	GTF2H5
334	E4F1
335	DERL1
336	POT1
337	PEX13
338	KARS
339	ZGPAT
340	AMT
341	RRP1
342	OSBPL8
343	GALNT1
344	SSR2
345	LSM1
346	LNPEP
347	TYK2
348	CHST12
349	BTK
350	ZBTB17
351	UQCRB
352	MRPS30
353	ITGAV
354	DEK
355	MXD3
356	PPP1R12A
357	SORBS3
358	POMP
359	CCK
360	POLE3
361	PPP3CA
362	OSBPL9
363	TLE4
364	HDAC7
365	KCNIP2
366	ALS2CL
367	ACBD3
368	NUBP1
369	NRIP1
370	NXT2
371	HADHB
372	RIN2
373	HS2ST1
374	ACAP1
375	CCDC59
376	SUCLA2
377	TCOF1
378	CPSF1
379	RAB31
380	CDK8
381	FBXL6
382	ST3GAL6
383	C1GALT1C1
384	SOS2
385	SNRNP70
386	PLEKHF2
387	LZTR1
388	IRF3
389	CLIP3
390	FAR2
391	RPS29
392	CCDC9
393	ATP6AP2
394	SNAP23
395	STXBP3
396	ARMC1
397	SEC24D
398	COPS3
399	NAT1
400	MLH1
401	NNT
402	GTF2A2
403	AP1G2
404	HEBP2
405	GRK6
406	RBMS1
407	ABCE1
408	CUL7
409	PTPN11
410	EXOC5
411	ELP4
412	ZNF276
413	ZNF22
414	ABCA7
415	TMED5
416	NDUFB6
417	SRGN
418	ZNHIT1
419	PBXIP1
420	PSMD11
421	STAG2
422	PALB2
423	AGA
424	WDR41
425	MED17
426	UCKL1
427	SCTR
428	DYM
429	DR1
430	COQ10B
431	HIPK1
432	TBC1D17
433	ISYNA1
434	SNED1
435	TIPRL
436	PHACTR2
437	RPAP3
438	RARS
439	ESRRA
440	FASTK
441	LRRC40
442	UBXN8
443	ZNF217
444	SNX4
445	TAF7
446	SACM1L
447	DBN1
448	CLSTN3
449	ARFIP2
450	GPN3
451	FAM160B2
452	ENOX2
453	NDUFA2
454	CLINT1
455	SGMS1
456	LMBR1L
457	PGRMC2
458	LTBP3
459	ZMIZ2
460	DNAJC8
461	MCM7
462	PTGES2
463	ACIN1
464	NUP54
465	RP2
466	OAZ1
467	MUT
468	ACTR3
469	CHPF
470	KMO
471	NDUFA6
472	RABEP2
473	MTG1
474	TNFAIP8
475	ING3
476	BBS10
477	P4HA1
478	SEC23A
479	IFI16
480	OSBPL7
481	PDS5A
482	CKAP2
483	PLVAP
484	TRIM17
485	MPZL2
486	ETFDH
487	NCK1
488	MRS2
489	HMX1
490	SLC38A2
491	UCHL5
492	THAP1
493	ZNF839
494	BET1
495	WSB2
496	LSM5
497	DPYSL2
498	FAAH
499	PIGB
500	ARFGAP3
501	R3HDM1
502	GPR135
503	HOXA3
504	NEUROG1
505	VEGFB
506	CLIC4
507	DNAJB9
508	CEP57
509	KAT2A
510	BRF1
511	TRAF4
512	CCDC90B
513	MTRR
514	HSDL2
515	LYPLA2
516	ATF1
517	ACOT7
518	ATP6V0E1
519	LRCH4
520	PRKD2
521	METAP1
522	MED13
523	STAG3
524	RECQL5
525	ZFAND1
526	RTEL1
527	DAD1
528	SARM1
529	VPS4B
530	DYNLT3
531	ARL6IP1
532	ITIH4
533	MAP7D1
534	TBX6
535	ARF6
536	MPG
537	DENND4B
538	CAND1
539	MNDA
540	MYO19
541	CXorf21
542	TFB2M
543	CCDC130
544	HOXB7
545	NTSR2
546	APOOL
547	PYY
548	CRELD1
549	RDX
550	LUC7L
551	SSR3
552	ZBTB48
553	RPS6KA3
554	GDPD5
555	VWA1
556	SOX10
557	CCDC6
558	UNKL
559	SBNO2
560	HSF4
561	CRLF3
562	FAM131B
563	LIMS2
564	CCDC57
565	PRR14
566	MAT2B
567	TGM1
568	JRK
569	PSMB3
570	TBC1D15
571	TRAM1
572	B3GAT3
573	NUP43
574	EEF1E1
575	ATG4A
576	NPHP4
577	PAK1IP1
578	PLEKHG6
579	ZNF692
580	TRIM3
581	BAZ1A
582	CEP250
583	RELB
584	CSGALNACT2
585	SYMPK
586	REEP2
587	USP13
588	ZNF143
589	PIK3CA
590	PCNT
591	TAGLN
592	CCNO
593	CAD
594	IRAK3
595	CAPZA1
596	ABCB6
597	CD70
598	GPR25
599	ABCA2
600	RAB14
601	ARL1
602	RPP14
603	KRT18
604	NOTCH4
605	CAST
606	SH3BP2
607	LY6G6C
608	AEBP1
609	PRMT7
610	CHMP5
611	IL13
612	ACACB
613	HHAT
614	ANKZF1
615	SUB1
616	SGSM3
617	SMARCE1
618	CTNNA1
619	CRNKL1
620	PNPLA6
621	GNPTAB
622	BMP1
623	NECAB3
624	ARHGAP19
625	IL10RB
626	TOP3B
627	KRT33A
628	TNFRSF4
629	RB1CC1
630	PTGDS
631	PLSCR1
632	PARD6A
633	TAF12
634	PITX3
635	DIABLO
636	MED7
637	DUS1L
638	ZNF652
639	CTRB2
640	PEX12
641	TNFSF10
642	ZBTB6
643	ACTR2
644	COIL
645	SGSM2
646	GPN1
647	ARTN
648	E2F3
649	NCOA4
650	SRP54
651	ACHE
652	SEC22B
653	PPP2CA
654	RBM10
655	ARAP1
656	BCL10
657	UBA3
658	ERI2
659	CDKN1B
660	DERL2
661	STUB1
662	KCNK7
663	CRIPT
664	PLA2G7
665	CLCN1
666	AMZ2
667	SMG5
668	CYR61
669	MAN1A1
670	TSPYL1
671	PRDM8
672	SMG6
673	PRKCG
674	CTNNB1
675	PYY2
676	DYNLL1
677	FNDC3A
678	RNF123
679	TRIP12
680	CASR
681	APP
682	GOLGA1
683	RAD52
684	ZDHHC13
685	IER3IP1
686	DNALI1
687	CDC37
688	SEC63
689	ARF4
690	CRMP1
691	LSR
692	CGREF1
693	SDHC
694	ZNF282
695	ASXL2
696	SIRT7
697	GABPB1
698	CRNN
699	IDUA
700	ARPP19
701	GDAP2
702	SCO2
703	ATP9B
704	RPS6KA4
705	TRIP6
706	CYSLTR1
707	ID4
708	VRK1
709	ASL
710	HPS4
711	PYGM
712	CDH11
713	ANAPC10
714	OGFOD2
715	ALOX5AP
716	OBSCN
717	TSNAX
718	SEC31A
719	RIMS1
720	GJC2
721	MED28
722	GOLT1B
723	PLEKHA6
724	RAD21
725	PGC
726	CUBN
727	HNRNPK
728	ELMO3
729	ANKRD46
730	PABPN1
731	SHH
732	EGR4
733	NEIL3
734	PIK3R1
735	NAT9
736	STAB1
737	CAPZA2
738	PARK7
739	DNMT3A
740	TAF5L
741	UBTF
742	MUTYH
743	PCDHB6
744	SNAPC5
745	HSPA5
746	PLA2G6
747	TRMT1
748	XBP1
749	ACTG2
750	GALNT3
751	DNAJB2
752	SEC31B
753	SFI1
754	SECISBP2L
755	PLXNA1
756	SKP1
757	CACNA2D1
758	CCDC47
759	VRK2
760	MANSC1
761	SNX16
762	APBB1
763	SLC6A9
764	NR1D2
765	FBXO5
766	POLM
767	JRKL
768	CHRD
769	SAMD9
770	PSMD14
771	DENND4A
772	CDKN2A
773	CCIN
774	GLRX
775	NARS2
776	SLCO4C1
777	CCPG1
778	SH3TC1
779	AKAP8
780	KDM6A
781	SLC35A3
782	NLGN3
783	RGS4
784	RNF126
785	JUND
786	ANXA1
787	PTCH2
788	XPOT
789	RHOD
790	TAC3
791	FOXF2
792	BCAN
793	SPTAN1
794	HPX
795	NPR1
796	RGL2
797	LPAR2
798	TBPL1
799	PPP2R5B
800	ZCCHC10
801	MRPL12
802	CCDC106
803	TRMT2A
804	AMN
805	SIRT1
806	HSPBP1
807	SPPL2B
808	HDAC5
809	FBXO31
810	CTRL
811	THTPA
812	BIN1
813	CHIC2
814	USP8
815	SCNN1D
816	MBNL2
817	PPP2R2B
818	EXOC3
819	PNPO
820	ZNF771
821	NHLRC2
822	TRPM2
823	DNAH6
824	LDB1
825	SDF4
826	MAP3K6
827	C1orf159
828	SSB
829	IBTK
830	EEA1
831	TERT
832	ELK4
833	C3orf18
834	RAB33B
835	MORC3
836	TAF1C
837	FOXH1
838	TRMT5
839	CPLX2
840	CACNG4
841	SLC30A6
842	CKS2
843	HEYL
844	CEPT1
845	PRPS2
846	RCHY1
847	S100A8
848	TEAD3
849	ULK1
850	IGFALS
851	HK3
852	SLIT3
853	ZBTB11
854	MBIP
855	SOD3
856	TBX21
857	THBS3
858	GAS6
859	CPNE3
860	MST1R
861	MRPL13
862	TOB1
863	COL11A2
864	PAK2
865	GLS2
866	CUEDC1
867	CETN2
868	TMEM38B
869	RNF216
870	UCP3
871	TFAP4
872	PROC
873	NUMA1
874	DHX29
875	EPS8L2
876	FGB
877	SET
878	BPGM
879	ENY2
880	SCCPDH
881	PPP1R12B
882	BCAM
883	SKIV2L
884	EID1
885	NPAT
886	EFCAB6
887	CRLF1
888	DECR1
889	SLC4A3
890	IFIT5
891	SEMA6C
892	ICAM5
893	BCCIP
894	SNCAIP
895	YAF2
896	CSNK1G3
897	IL12A
898	TXNDC15
899	MS4A6A
900	KLHL25
901	KCNN2
902	KLHL3
903	WIPF1
904	PPIB
905	CARD10
906	GPC1
907	PLCB2
908	HAVCR1
909	SCFD1
910	FGF17
911	KCNJ5
912	FSCN2
913	ZNF219
914	WNT4
915	PSMD5
916	MYBPH
917	WDR7
918	POLR2G
919	SEMA3B
920	CHCHD3
921	KCNMB2
922	MGP
923	CIRBP
924	CSNK1D
925	TSPYL4
926	MARCKSL1
927	PIK3CB
928	ACP6
929	GALT
930	KCTD15
931	PRPS1
932	ABHD8
933	PLD2
934	TECTA
935	CSDC2
936	SEMA5A
937	CCL11
938	WDR59
939	UBE2V2
940	NPPA
941	VNN1
942	ADI1
943	KPNA3
944	FOXN1
945	COL7A1
946	GIPR
947	RALGDS
948	APC
949	NFKBIL1
950	ABCC2
951	DNM2
952	SSH3
953	TGS1
954	KEL
955	FAM3A
956	F11
957	MED6
958	EMX1
959	HOXB1
960	NCOR2
961	NRTN
962	CREBZF
963	MT3
964	GPR32
965	TBL1XR1
966	CCHCR1
967	NCR2
968	MRPL19
969	SNTA1
970	GOSR1
971	NFU1
972	GATA4
973	PADI1
974	APAF1
975	AKAP8L
976	STX8
977	WNK1
978	EHMT2
979	SCPEP1
980	IQCA1
981	RAP1B
982	SKP2
983	DDX58
984	ACTL8
985	SPSB3
986	B3GNT4
987	QTRT1
988	SLC38A10
989	CDH2
990	SRD5A2
991	MTSS1L
992	ALDH5A1
993	UBE2D3
994	EGFL7
995	C12orf29
996	ZNF140
997	ZCCHC2
998	TTC37
999	SIRT5
1000	CCNL2
1001	SLC9A2
1002	NISCH
1003	LETM1
1004	FOXL1
1005	NME3
1006	ME3
1007	PRPF6
1008	TNR
1009	NR2F2
1010	PKMYT1
1011	AHDC1
1012	HGFAC
1013	PTPRC
1014	NFRKB
1015	UCN
1016	CLTB
1017	HSD17B8
1018	DHX30
1019	MAPK8IP2
1020	HOXA4
1021	HDDC2
1022	ANXA13
1023	PODXL2
1024	RCVRN
1025	RORC
1026	YTHDF2
1027	MSR1
1028	APOBEC3G
1029	IRAK1
1030	C9orf116
1031	REPS1
1032	MCTP1
1033	FBXL8
1034	ACBD4
1035	FOXA2
1036	ALKBH4
1037	ABCC10
1038	IL17RB
1039	NTRK1
1040	FAM172A
1041	MAPK4
1042	DMPK
1043	KLHDC4
1044	SSTR1
1045	SI
1046	SLC44A4
1047	ZNF426
1048	NMD3
1049	SPDEF
1050	CXCL14
1051	NKAIN1
1052	HAP1
1053	DTNA
1054	CXCR4
1055	TBX4
1056	EGFR
1057	FEV
1058	WDR62
1059	HSPA14
1060	GDF2
1061	GDF3
1062	TM2D3
1063	GAS2
1064	FOXN2
1065	ACR
1066	PRDM11
1067	HEMK1
1068	C21orf2
1069	SCN10A
1070	LHX3
1071	CD55
1072	RASSF8
1073	DVL2
1074	SLC6A8
1075	POMT1
1076	CENPA
1077	SLC1A6
1078	WISP1
1079	EPHB6
1080	EPS8L1
1081	IGFBP2
1082	CLN8
1083	AQP2
1084	KHDRBS2
1085	PCOLCE
1086	ZFYVE9
1087	SCN5A
1088	DTX3
1089	C6orf15
1090	RGS11
1091	SAR1B
1092	SART1
1093	RBM42
1094	GFRA4
1095	PSORS1C2
1096	GMEB2
1097	DRD5
1098	PIP4K2B
1099	SAMSN1
1100	ERAP1
1101	ENO3
1102	GAK
1103	SIAH1
1104	TSPAN1
1105	IRF2BP1
1106	TAOK2
1107	FCER2
1108	B9D2
1109	PMAIP1
1110	ZBTB7A
1111	AGL
1112	TAS2R9
1113	SYNCRIP
1114	FOXC1
1115	ACE
1116	PTGER1
1117	SRRM2
1118	GSG1
1119	KLK8
1120	CHST10
1121	PKNOX1
1122	FGF6
1123	PAPPA2
1124	WISP2
1125	FEZ1
1126	CXCL10
1127	B3GALT4
1128	POU3F1
1129	HIST1H2BK
1130	GHRHR
1131	MUSK
1132	PACRG
1133	PPM1F
1134	DBR1
1135	PCNA
1136	ZNF468
1137	AHNAK2
1138	GCM1
1139	TACR3
1140	HEXIM1
1141	SMO
1142	ZCWPW1
1143	CLK2
1144	FGFBP1
1145	SFTPB
1146	MTHFD2
1147	TP73
1148	ENPP3
1149	PRDM13
1150	EPHA2
1151	GRM4
1152	ASCC1
1153	GPATCH3
1154	CA7
1155	PCGF2
1156	ZNF350
1157	RAD23B
1158	CORO7
1159	ACTN2
1160	CTBP2
1161	PRRG2
1162	RC3H2
1163	ST8SIA3
1164	CELSR3
1165	ADAM20
1166	NXF1
1167	ZNF512B
1168	TBC1D29
1169	IFIH1
1170	CST5
1171	TPH1
1172	DGKI
1173	ISOC1
1174	TCIRG1
1175	NRAP
1176	RAI1
1177	KCNH1
1178	SSBP3
1179	CETN3
1180	MICALL2
1181	FOXC2
1182	CLK3
1183	SLC4A5
1184	TP63
1185	CELA3B
1186	LPO
1187	C1GALT1
1188	RRM1
1189	SLC26A10
1190	TERF2IP
1191	RXFP3
1192	ITGA10
1193	KCTD13
1194	MIS12
1195	DHRS3
1196	TMEM70
1197	FLAD1
1198	PAOX
1199	LTB4R2
1200	EPB41L4A
1201	SYCP1
1202	OR2W1
1203	MAP6D1
1204	CKMT2
1205	KATNB1
1206	CSK
1207	WRB
1208	CGA
1209	FRMD8
1210	PAK3
1211	VENTX
1212	SCRN3
1213	ADM2
1214	DIP2C
1215	KLKB1
1216	B4GALT2
1217	TCF15
1218	RAB17
1219	PNPLA2
1220	EXOSC8
1221	NRXN2
1222	LCMT2
1223	RAPGEFL1
1224	SEC14L4
1225	CDH4
1226	CYP39A1
1227	KLF8
1228	MAN2A2
1229	RFC2
1230	ST6GAL1
1231	LDHB
1232	DCHS2
1233	UAP1L1
1234	CD320
1235	GGT5
1236	HMG20B
1237	KIF1A
1238	GNMT
1239	CLSPN
1240	TPPP
1241	SPTBN4
1242	MAST1
1243	WNT2
1244	FSTL3
1245	ADH1B
1246	NLRP1
1247	PHKA1
1248	CRCT1
1249	TOR1B
1250	RGS12
1251	ZMYND10
1252	FXYD3
1253	NFATC2IP
1254	SLC10A1
1255	YPEL5
1256	GTDC1
1257	PRKCE
1258	GABRA2
1259	ADAM11
1260	DOCK3
1261	GPRC5A
1262	LPCAT1
1263	ANKRD11
1264	SF1
1265	IGFBP3
1266	TTC31
1267	MAN1C1
1268	RBP4
1269	IPO4
1270	ARMC6
1271	GRIK2
1272	TNFAIP6
1273	BBX
1274	CDK5RAP3
1275	GABRA1
1276	RASL11B
1277	AK2
1278	ZBTB32
1279	TG
1280	SYN2
1281	SLC22A14
1282	CADPS
1283	ARHGAP5
1284	EPN1
1285	CHAD
1286	REN
1287	FBXL18
1288	PTPN14
1289	CACNA1F
1290	AGFG2
1291	MYO1F
1292	NOSIP
1293	TCP10
1294	KIAA0319
1295	PRKY
1296	SLC13A2
1297	SCARA3
1298	USP39
1299	FGA
1300	PPOX
1301	CHRNB2
1302	IFIT3
1303	RIMS3
1304	SEMA4G
1305	EPHB1
1306	RGSL1
1307	STX2
1308	SLC22A13
1309	REG3A
1310	MKS1
1311	FOXD2
1312	FOXD1
1313	ELOVL2
1314	SYDE1
1315	SIM1
1316	NEUROG3
1317	ESRP1
1318	HLF
1319	PACS2
1320	RCC1
1321	AP4S1
1322	ABCC8
1323	SLC12A5
1324	CHORDC1
1325	ST8SIA2
1326	PAX7
1327	RBBP9
1328	PGLS
1329	BTNL2
1330	ZWILCH
1331	SLC6A1
1332	TROAP
1333	SLC16A4
1334	LAMC3
1335	COL13A1
1336	PC
1337	ECE2
1338	CAMK2B
1339	CNIH3
1340	CARD14
1341	UBXN7
1342	COL19A1
1343	APPL1
1344	CYP3A43
1345	TNFAIP2
1346	OAS1
1347	CP
1348	MLXIPL
1349	GOLPH3
1350	TNPO2
1351	STIL
1352	ABCD4
1353	ENTPD6
1354	TSFM
1355	ZNF165
1356	ZNF589
1357	ARMC9
1358	GJB4
1359	MUC1
1360	PAX3
1361	GPR17
1362	XDH
1363	KCNN3
1364	MACROD1
1365	IMPG1
1366	GSTM3
1367	CLDN11
1368	SLC7A8
1369	TPO
1370	HOXD11
1371	IL1RL2
1372	ACAD10
1373	GSTA4
1374	GLT8D2
1375	C1R
1376	NUSAP1
1377	NXPH4
1378	FAM98A
1379	ACAA1
1380	HTR3A
1381	SIN3B
1382	BMPR2
1383	ZNHIT2
1384	GCAT
1385	HMGB2
1386	G3BP1
1387	SEMA6A
1388	OR2H1
1389	MYL12A
1390	FNDC8
1391	LRRC23
1392	ALPI
1393	CRYGC
1394	INPP5E
1395	EIF3B
1396	ZBTB22
1397	MYB
1398	HIST1H2BD
1399	AOX1
1400	SEC61G
1401	BLZF1
1402	MYCNOS
1403	WDR44
1404	ZXDB
1405	PAN2
1406	RECK
1407	ETFA
1408	FANCA
1409	PPFIA2
1410	SCN9A
1411	PLN
1412	PHEX
1413	FGFR2
1414	SOX11
1415	PITX2
1416	TRIM45
1417	ZNF180
1418	TMEM59L
1419	CHRND
1420	CRABP2
1421	P2RX2
1422	MRPL17
1423	RAI14
1424	SIGIRR
1425	DSCAM
1426	RAMP3
1427	ATP7A
1428	ZNF408
1429	CRYBA2
1430	C2orf54
1431	CCL20
1432	VLDLR
1433	CLDN18
1434	EN1
1435	PDAP1
1436	UCHL1
1437	GCK
1438	LDB2
1439	ANP32C
1440	C2orf83
1441	PRG3
1442	CNNM3
1443	AKR1C4
1444	CKM
1445	ZXDC
1446	ABCC6
1447	KRT36
1448	HCRTR1
1449	MMS19
1450	MAGED2
1451	SPRR1A
1452	B2M
1453	GRIA1
1454	DDX60
1455	RBBP4
1456	CA9
1457	TRIM13
1458	CRYBB1
1459	EMILIN2
1460	ATP2B2
1461	GPR4
1462	SCAP
1463	MAL
1464	NR1I2
1465	HSD11B1
1466	SLC2A2
1467	GABRD
1468	ITGB1
1469	EHD2
1470	IGFBP5
1471	BNIP3
1472	MRPS10
1473	ENTPD3
1474	SLIT1
1475	FJX1
1476	SCGB2A2
1477	PEX16
1478	CNTN2
1479	PGRMC1
1480	STC2
1481	HYAL1
1482	ANKRD7
1483	TNKS2
1484	FGF18
1485	RNASEH2A
1486	SLC4A8
1487	MT1M
1488	CWF19L1
1489	NEUROD6
1490	SERPINI2
1491	RPL3L
1492	RGR
1493	ATXN2L
1494	CYP4F12
1495	NOC4L
1496	PTPRK
1497	KLK14
1498	PCSK2
1499	DNASE2B
1500	BTNL3
1501	EIF2B5
