# Supplementary material for: Typing characteristics of metabolism-related genes in osteoporosis
Source: Front Pharmacol. 2022 Sep 15;13:999157. doi: 10.3389/fphar.2022.999157 (PMC9522470; doi:10.3389/fphar.2022.999157)
Supplement: Supplementary file 5 [file DataSheet2.CSV]

SYMBOL	logFC	AveExpr	t	P.Value	adj.P.Val	B	ENTREZID	ENSEMBL	UNIPROT
1	AACS	-0.0811996855470092	7.12106957869439	-2.55773563441369	0.0114929685093231	0.0152788197555629	-3.87726361133023	65985	ENSG00000081760	Q86V21
3	AADAC	-0.241578660629391	4.65016949263834	-4.5077646986867	1.28305040131129e-05	2.71184387331757e-05	2.4595283649253	13	ENSG00000114771	P22760
4	ABCC5	-0.157481802527018	7.82644847728063	-2.33749713157022	0.0206894033569554	0.0265752467002385	-4.39583212048793	10057	ENSG00000114770	O15440
5	ABCG5	-0.15000143030736	5.7057364004012	-3.88134245574595	0.00015320618876031	0.000269693749044289	0.103696193999743	64240	ENSG00000138075	Q9H222
6	ABHD11	0.158450637641929	8.20675469954826	3.04414992249746	0.00274129660279034	0.00396214115143013	-2.58198754572207	83451	ENSG00000106077	Q8NFV4
9	ABHD4	0.294854836655308	8.79698369238327	3.31531332250269	0.00113955620368078	0.00174478606846231	-1.77336785553498	63874	ENSG00000100439	Q8TB40
10	ABL1	-0.0676988093370676	7.73096550706971	-2.0807435852045	0.0390991770262274	0.0483598684011858	-4.94526629668495	25	ENSG00000097007	A0A024R8E2
13	ACADS	-0.103635013180294	7.44027596077362	-2.28160351667392	0.0238712728240787	0.0303535211092409	-4.52053405446076	35	ENSG00000122971	E5KSD5
17	ACAT2	0.0762861551645857	6.57803046691803	2.1736164035677	0.0312486742922307	0.0391337158511511	-4.753451772251	39	ENSG00000120437	Q9BWD1
18	ACD	-0.135584945136271	7.66654416417718	-3.57256145455058	0.000471112314766272	0.000767765398034892	-0.951255195105188	65057	ENSG00000102977	Q96AP0
19	ACE2	-0.136320054266249	5.06947450495833	-3.12044553531029	0.00215343226081691	0.00315503557925461	-2.36059923624722	59272	ENSG00000130234	Q9BYF1
20	ACTL7A	-0.199683826240387	6.41891539141811	-2.83001001358732	0.00527023134097384	0.00731719774870645	-3.1772322951598	10881	ENSG00000187003	A0A140VK03
22	ACTN1	0.280204349783229	10.188969873228	3.29743984543976	0.00120948760923015	0.00184175528836971	-1.82851987005629	87	ENSG00000072110	A0A024R694
24	ACTR6	0.231247981022438	6.01274286425683	3.31839875155046	0.00112787302954648	0.00172789561626029	-1.76382101311654	64431	ENSG00000075089	Q9GZN1
25	ADAM15	-0.237406019751349	7.94775202607157	-4.1767844558664	4.91463615350082e-05	9.43090845739636e-05	1.17989380839273	8751	ENSG00000143537	Q13444
26	ADAM18	-0.131567092604788	4.79869419029829	-2.78261077884914	0.00606156378673446	0.00834379565504292	-3.30371324587396	8749	ENSG00000168619	Q9Y3Q7
30	ADAM7	-0.173678928026971	5.25941956292819	-3.78037341202021	0.000222857739430347	0.000380984717020996	-0.249271684013425	8756	ENSG00000069206	Q9H2U9
31	ADAMTS1	-0.18032663060757	5.76649259267421	-3.79056957072697	0.000214651406139025	0.000367904462428975	-0.2139774307675	9510	ENSG00000154734	B2RB33
33	ADAMTSL4	-0.190191300899055	7.52937580117592	-3.25577235446898	0.00138835031975303	0.00209576480092523	-1.95608642883142	54507	ENSG00000143382	B7ZMJ3
36	ADAP1	-0.112178361240526	9.73213858989107	-2.32902127270304	0.0211465183768726	0.0271295480712605	-4.41492329405587	11033	ENSG00000105963	O75689
39	ADCY9	-0.091947575569578	7.522585381755	-2.39267206868605	0.0179207917010987	0.0232186558492368	-4.26997846338904	115	ENSG00000162104	O60503
40	ADIPOQ	-0.151966080157739	5.59709560913927	-2.75763459745005	0.00652068220474297	0.00894443293630418	-3.36958291186618	9370	ENSG00000181092	A8K660
43	ADRA2B	-0.153921532398281	7.16486975057226	-3.67522309463547	0.000326736576578002	0.000545040599431627	-0.608626347490442	151	ENSG00000274286	P18089
44	AFF2	0.171714975410178	7.25134723836134	2.19379286058778	0.0297363560728993	0.0373367814027666	-4.71073813919912	2334	ENSG00000155966	P51816
45	AFG3L2	-0.161567058479694	7.49647058955964	-3.76639551645229	0.000234592073405057	0.000399820589833527	-0.297528200417036	10939	ENSG00000141385	Q8TA92
47	AFM	-0.169302331055978	5.05159973506559	-3.41775944823626	0.000806298416702028	0.0012646555763889	-1.45228470149546	173	ENSG00000079557	P43652
48	AFP	-0.169118189063643	4.93676367520673	-4.17941057422487	4.86392568917779e-05	9.3369766261393e-05	1.18974407015537	174	ENSG00000081051	P02771
49	AGPAT4	-0.242730034026883	7.07471232771544	-3.72803639630245	0.000269874989668769	0.000455851909607734	-0.429192481048593	56895	ENSG00000026652	Q9NRZ5
50	AGTR1	-0.123059336950012	5.63530825992625	-3.16473734945544	0.00186809043480864	0.00276524314746413	-2.22986205843136	185	ENSG00000144891	P30556
55	AHSA1	0.143320621371881	8.53868624466832	3.74389454901835	0.000254719185369294	0.000431833708444171	-0.374896916673361	10598	ENSG00000100591	G3V438
57	AIFM1	0.142973644635278	7.6475668352531	3.37368764125145	0.000936572516976299	0.00145287232924537	-1.59144618571056	9131	ENSG00000156709	E9PMA0
59	AIM2	0.293911070013168	7.19367819205956	3.32354925562084	0.00110861909028924	0.00170036356783914	-1.74786733358486	9447	ENSG00000163568	O14862
60	AIP	-0.0796538108833627	9.03930053521779	-2.36803678762207	0.019113689555355	0.0246467831518656	-4.32650873787187	9049	ENSG00000110711	O00170
62	AKAP10	0.152763702521854	8.38740379168863	2.55254369457158	0.0116585158350359	0.0154736852642211	-3.88998365845922	11216	ENSG00000108599	E7EMD6
65	AKR1D1	-0.168184948230246	4.71775610082542	-3.31111054547638	0.0011556520646861	0.00176586166230526	-1.78635957684338	6718	ENSG00000122787	P51857
66	AKTIP	0.187098576264041	6.1667944755801	2.19953435085266	0.0293177897155637	0.0368723440914584	-4.69851561059221	64400	ENSG00000166971	A0A024R6T5
69	ALB	-0.17013449031472	5.04608684262554	-4.20585905193226	4.3803591539847e-05	8.48394616273953e-05	1.28922368358197	213	ENSG00000163631	P02768
70	ALDH1B1	0.124993059133692	6.72559657826902	2.74805378471256	0.0067050226749605	0.00918778688509446	-3.39470761557214	219	ENSG00000137124	P30837
72	ALG9	0.183223421016103	6.78683630374569	4.0070576247671	9.51329368410958e-05	0.000173215438306723	0.553819637310862	79796	ENSG00000086848	Q9H6U8
73	ALK	-0.117210396582731	6.8391825486829	-3.03252494465312	0.00284288291768159	0.00410226071087496	-2.61529389113244	238	ENSG00000171094	B6D4Y2
75	ALLC	-0.206350275890101	5.82015182172686	-4.06138064961813	7.71698615301647e-05	0.000143088033459603	0.751926750736454	55821	ENSG00000151360	B4DY77
77	ALPK1	0.190704415362211	7.53261973638879	3.70465727866671	0.000293782981675599	0.000493954074770355	-0.508887506174053	80216	ENSG00000073331	Q96QP1
78	ALPK3	-0.153074561877053	6.75050236843433	-3.39164935757765	0.000881265597154677	0.00137148979067095	-1.534917845222	57538	ENSG00000136383	Q96L96
79	AMBRA1	-0.0778976931916233	8.02527546885057	-2.63789665238958	0.00919105059063949	0.0123753056448296	-3.677866906799	55626	ENSG00000110497	Q9C0C7
81	AMMECR1	-0.19436692840944	7.15971937654193	-3.55780431047358	0.000496247364828953	0.000806002994085126	-0.999831935232528	9949	ENSG00000101935	A0A0S2Z4V0
84	AMOTL2	-0.101675364381289	6.43660498772766	-2.52661986504533	0.0125174886143054	0.0165433625225325	-3.95314039309023	51421	ENSG00000114019	Q9Y2J4
85	AMPD2	-0.135277234062947	9.24451361211789	-2.67255726153396	0.00833133853590848	0.0112706857795721	-3.58990913812916	271	ENSG00000116337	A0A024R098
88	AMPD3	0.107552307592183	8.72247865434882	2.20496952097476	0.0289262800528257	0.0364361195059702	-4.68691753653331	272	ENSG00000133805	Q01432
89	ANGPT2	-0.125882987910993	5.61222721366008	-3.32276380651854	0.00111153534097023	0.00170458991126811	-1.75030164633524	285	ENSG00000091879	O15123
90	ANGPT4	-0.153135891315338	7.23992185372204	-3.53501081682947	0.000537564204153786	0.000867133984677575	-1.07452692266486	51378	ENSG00000101280	Q9Y264
91	ANGPTL2	-0.168633533664146	6.98487514122825	-3.58961198232136	0.000443565107601577	0.000725119580004935	-0.894917252765208	23452	ENSG00000136859	A0A024R868
93	ANKMY2	0.149751454565869	6.67719606044749	2.88042564809065	0.00453291557187896	0.00635843176237908	-3.0405913912562	57037	ENSG00000106524	A0A024R9Z6
95	ANKRD55	-0.143446638915898	6.03440620727841	-2.29525894397601	0.0230567026448264	0.0293988204196957	-4.49032806126132	79722	ENSG00000164512	Q3KP44
96	ANP32E	0.221880046249209	8.20461450076427	2.82033820282238	0.00542360797732786	0.00752226836766566	-3.20319726083494	81611	ENSG00000143401	Q9BTT0
100	AOC2	-0.184381320297768	5.9221038673496	-3.80113125888008	0.000206453415930585	0.000355461839181784	-0.177334776107116	314	ENSG00000131480	O75106
101	AP1S1	-0.094791013594663	7.71592191628444	-2.20135318209826	0.0291862650671024	0.0367287051852976	-4.69463741083265	1174	ENSG00000106367	A0A024QYT6
103	AP2S1	-0.13336078104005	10.376624439537	-2.17253141507643	0.0313318542579943	0.03923325221491	-4.75573818261324	1175	ENSG00000042753	M0QYZ2
107	AP3M2	-0.187498103744232	6.83975433587406	-2.85583159341843	0.0048799303499383	0.00681634943914732	-3.1075194909845	10947	ENSG00000070718	P53677
108	APBB2	-0.159082446448743	6.71104400739645	-2.32627901737157	0.0212963022928098	0.0272952969326333	-4.42108615972128	323	ENSG00000163697	B4DJ88
113	APH1A	0.173133879070399	8.89296638856428	3.18404007544326	0.00175506313636098	0.0026052063854786	-2.17237954418836	51107	ENSG00000117362	Q96BI3
115	APIP	0.19835887827224	7.52255000025195	2.82260725677618	0.00538726415371857	0.00747675001496194	-3.19711294882539	51074	ENSG00000149089	Q96GX9
116	APLP1	-0.174867777679405	6.58291249416729	-3.43480679692229	0.000760622193782561	0.0011979743075821	-1.39803959678176	333	ENSG00000105290	P51693
117	APOF	-0.131579657570602	4.86095602905384	-2.55887438565039	0.0114569418081641	0.0152328350028066	-3.87447054096458	319	ENSG00000175336	Q13790
118	APOH	-0.192217368648797	5.01852055971195	-3.2532978129968	0.00139971151483085	0.00211171270644324	-1.96361790280348	350	ENSG00000091583	P02749
119	APOL6	0.196031966972892	7.8771622301929	3.10652052544834	0.0022511605098064	0.00329139900289588	-2.4013666710636	80830	ENSG00000221963	B3KTP4
121	APOM	-0.156357095715621	6.91085445486265	-3.85338119168238	0.000170081625310157	0.000297474557724197	0.00518058876066085	55937	ENSG00000204444	A0A1U9X793
135	AQP5	-0.172858709078659	6.64029938176585	-3.62534939256364	0.000390675725323316	0.000643230114131768	-0.776099500534178	362	ENSG00000161798	P55064
136	AREG	-0.220339041734942	5.6438515457065	-3.38241278908755	0.000909312937538574	0.0014126516794396	-1.56401908264787	374	ENSG00000109321	P15514
137	ARF5	-0.159632374612469	9.29533595823316	-2.94436981873648	0.00373366462126055	0.00529543286615263	-2.86417245733526	381	ENSG00000004059	A4D0Z3
139	ARGLU1	-0.477586323639748	9.29583934119572	-3.42884770350811	0.000776305768885829	0.00122050088716322	-1.41702792131331	55082	ENSG00000134884	A0A024RDW4
141	ARHGAP11A	0.153779571018629	5.35570045205776	3.64210101824961	0.000367986753022201	0.000608826160684708	-0.720063114986104	9824	ENSG00000198826	Q6P4F7
143	ARHGAP26	-0.157355243443369	9.73645920291341	-2.34138590956375	0.0204826028639106	0.0263255557409884	-4.387051348423	23092	ENSG00000145819	A0A0S2Z536
145	ARHGEF11	-0.147044932147164	8.12938393719093	-3.04632289347679	0.00272268333582711	0.00393792165004532	-2.57574930278405	9826	ENSG00000132694	O15085
146	ARHGEF2	-0.0775497503924836	9.7515640934494	-2.08230637671787	0.038954230484041	0.0481974531630587	-4.94210399631209	9181	ENSG00000116584	Q92974
147	ARHGEF7	-0.0857828421270597	8.50957871537146	-2.41394741573046	0.0169440835321385	0.0220150618573884	-4.22072121412727	8874	ENSG00000102606	Q14155
153	ARID3B	-0.104764719732303	7.22082025456859	-2.44150911013624	0.015749069151443	0.0205328368064172	-4.1563088375199	10620	ENSG00000179361	Q8IVW6
154	ARL3	0.111907857034437	6.87298729601772	2.12361319253269	0.0352867667453077	0.0438541654676275	-4.85770712826909	403	ENSG00000138175	P36405
155	ARL4A	-0.127494292617227	7.27120441448767	-2.23697217150549	0.0267119583895717	0.0337632023215108	-4.6180827735777	10124	ENSG00000122644	A0A024R9Z2
157	ARL4C	-0.225720272274953	7.98642671016494	-2.23808614273018	0.0266376179893523	0.0336812799708	-4.61566997600932	10123	ENSG00000188042	P56559
159	ARMC8	0.21727755992184	8.57430804466976	3.88140894175518	0.00015316802768516	0.000269671331611687	0.103931141492137	25852	ENSG00000114098	B7Z637
161	ARMCX1	0.0880434597155126	6.20869183308459	2.37679795887351	0.018681653282075	0.0241307532224683	-4.30646687567156	51309	ENSG00000126947	A0A024RCI6
163	ARSJ	-0.10502776381238	5.17872475824303	-2.43106202944382	0.0161929279390676	0.0210830092955747	-4.1808036414805	79642	ENSG00000180801	Q5FYB0
164	ART3	-0.11364833867347	5.34757775562227	-2.30672183204816	0.022391843517668	0.0286156223637536	-4.46484205184111	419	ENSG00000156219	Q13508
165	ART4	-0.226608121323554	5.41528896187466	-3.93801819424486	0.000123756207917376	0.000221118318930541	0.30517317803031	420	ENSG00000111339	Q93070
166	ASGR2	0.201508329163467	9.27331555425664	2.26266322007503	0.0250427663313161	0.0317745639083549	-4.56215126788547	433	ENSG00000161944	P07307
168	ASPA	-0.127517468794198	4.47709252702146	-2.53474020868952	0.012242528171619	0.0162021779121775	-3.93342105125282	443	ENSG00000108381	P45381
170	ASXL1	-0.138603825797455	8.22927789085085	-3.34639824059901	0.00102684633474956	0.00158272521818832	-1.67683441543176	171023	ENSG00000171456	Q498B9
172	ATAD2B	0.216270147705115	6.58906896727806	2.10191172089196	0.0371746683396434	0.0460708731491304	-4.90224209861775	54454	ENSG00000119778	Q9ULI0
174	ATG10	0.141098612518145	6.97893195241254	2.49812465346437	0.0135265541225303	0.0177794811034275	-4.02187666632931	83734	ENSG00000152348	Q9H0Y0
175	ATM	0.22192034435821	8.55406119173039	2.23763957202365	0.0266673980029056	0.0337149151530357	-4.6166373576396	472	ENSG00000149311	A0A024R3C7
177	ATP13A2	-0.119819069400312	7.60382447066959	-2.68387553004334	0.008066754260777	0.0109322764745465	-3.56096021143518	23400	ENSG00000159363	Q8N4D4
180	ATP1B2	-0.182610215508859	6.70044130871337	-3.86806054467249	0.000161013530946104	0.00028231269783673	0.0568270993158713	482	ENSG00000129244	P14415
181	ATP2A1	-0.147264261284	6.16369765994366	-3.68773744807262	0.000312320336965283	0.000522471528999021	-0.566302429495061	487	ENSG00000196296	O14983
183	ATP7B	-0.148001805194331	6.28285257192757	-3.68727593788004	0.000312841134650586	0.000523255926285665	-0.567865411987748	540	ENSG00000123191	A0A024RDX3
188	ATPAF2	0.0899302151427541	8.10427219655827	2.30345745511364	0.0225794451963856	0.0288318800569306	-4.47211197397894	91647	ENSG00000171953	Q8N5M1
189	ATXN7	0.202882436398857	9.14664926753675	3.58956870197955	0.000443633070007903	0.000725119580004935	-0.895060545903775	6314	ENSG00000163635	O15265
191	AUH	-0.097304041772448	7.51052032602599	-2.97808198707397	0.00336644460136474	0.00480351290758434	-2.76976892238416	549	ENSG00000148090	Q13825
193	AUP1	-0.122748075781516	9.90999308564862	-3.00619556807544	0.00308592438090369	0.00443006415591019	-2.69031090526454	550	ENSG00000115307	Q9Y679
194	AURKA	0.123179334663349	6.11443576147081	3.42996617274897	0.000773339185096021	0.00121601710854387	-1.41346613705939	6790	ENSG00000087586	O14965
195	AVEN	-0.0632445289515413	6.27996459485708	-2.15029951136157	0.0330789692652628	0.0412602079298339	-4.80235120629788	57099	ENSG00000169857	Q9NQS1
196	AVPR2	-0.132188577112454	6.45103648378671	-3.00882971004966	0.00306077483326174	0.00439514999750529	-2.68283194280363	554	ENSG00000126895	P30518
197	B3GNT2	0.118148685866861	7.19297684387795	2.792808653888	0.00588270911970448	0.0081112861315114	-3.27666396662531	10678	ENSG00000170340	Q9NY97
198	B4GALNT1	-0.142366429065984	6.71581633980409	-2.68363813271771	0.00807222493955229	0.01093829279531	-3.56156855077273	2583	ENSG00000135454	Q00973
200	B4GALT7	-0.0835833054696478	7.57646975197199	-2.98663287424599	0.00327873594500468	0.00468908757183383	-2.74567171014078	11285	ENSG00000027847	Q9UBV7
202	BAALC	-0.143484234899598	5.52933941763272	-3.50597101575061	0.000594898606372828	0.00095410473600336	-1.16909971011514	79870	ENSG00000164929	Q8WXS3
203	BAD	-0.131430777125149	7.39762341575699	-3.25227203404277	0.00140444643247609	0.00211855480910843	-1.96673848378229	572	ENSG00000002330	A0A024R562
205	BAIAP2	-0.115998388847836	7.59841918826403	-2.74583555355644	0.00674837149337144	0.0092424106480756	-3.40051339966242	10458	ENSG00000175866	Q9UQB8
206	BANP	-0.157692480258264	8.6856686689063	-3.66765979479118	0.000335751783130437	0.000558760930783213	-0.634147146703503	54971	ENSG00000172530	B3KM38
213	BASP1	0.173546498452369	10.2383214482353	2.8957077780409	0.00432881439418239	0.00607971639670651	-2.9987444064866	10409	ENSG00000176788	P80723
214	BATF	-0.0938933646308762	7.78402801473846	-2.20009523488159	0.0292771758626665	0.036831774841987	-4.69731998762954	10538	ENSG00000156127	Q16520
215	BBOX1	-0.179558844676465	4.71812619481012	-3.94459826787972	0.000120709312534371	0.000216147723913479	0.328719519772345	8424	ENSG00000129151	O75936
216	BCL11B	-0.270478846288512	6.22426015683294	-3.46734737575497	0.000680091095929199	0.00107979732985405	-1.29385259481525	64919	ENSG00000127152	L8B8F6
221	BCL7B	0.158121249347984	8.39232568805555	2.34795706102628	0.0201372915180187	0.0259037130188122	-4.37218295041356	9275	ENSG00000106635	Q9BQE9
223	BHMT2	-0.129782434740305	5.76288221951128	-3.09168112186322	0.00235981044329482	0.00344124151816098	-2.44463403945953	23743	ENSG00000132840	Q9H2M3
225	BIN3	-0.146600646620945	8.24681823045291	-3.36424757311602	0.000966925528878629	0.00149732985242907	-1.6210517846062	55909	ENSG00000147439	Q9NQY0
227	BLOC1S1	0.217054834758626	8.82703998916909	2.19465470030262	0.0296731971309388	0.0372663029923904	-4.70890536239302	2647	ENSG00000135441	P78537
228	BMP4	-0.107211871697041	6.4630391804659	-2.23053011970644	0.0271454239629721	0.0342743293513431	-4.63201380518837	652	ENSG00000125378	P12644
230	BMP7	-0.150598258814922	6.83488318544759	-3.0641455304072	0.00257436067057249	0.00373562310467804	-2.5244346347928	655	ENSG00000101144	A8K571
232	BNC2	-0.169314270494641	5.71278187799042	-2.69695194176632	0.00777054353771999	0.0105537693380789	-3.5273757665124	54796	ENSG00000173068	Q5H9S4
235	BRD4	-0.22672795969485	9.09308951374153	-2.80726692794614	0.00563735979707518	0.00779528526828936	-3.23816101765768	23476	ENSG00000141867	A0A024R7H8
238	BRF2	-0.072578006597654	7.66206119405291	-2.25885831964015	0.0252840772939018	0.0320577314738939	-4.57047256581487	55290	ENSG00000104221	Q9HAW0
239	BRS3	-0.183355216535	5.92473170659962	-3.47969923919504	0.000651674051160799	0.00103731877331704	-1.25408490792883	680	ENSG00000102239	P32247
240	BSDC1	-0.0982948845738232	8.30384618764129	-2.83667376775581	0.00516686976417514	0.00718686173361856	-3.15929615774289	55108	ENSG00000160058	Q9NW68
241	BSN	-0.193235751528072	6.33421188648982	-4.36337243796558	2.32544103037096e-05	4.71219479711778e-05	1.89191259609767	8927	ENSG00000164061	Q9UPA5
242	BTBD3	0.111484904105787	6.84986597161202	2.86014404747542	0.00481738056027722	0.00673305221778753	-3.09582125653592	22903	ENSG00000132640	B4DRI6
245	BTC	-0.161140914745109	4.42898742919827	-3.07230407494305	0.00250898460232144	0.00364474602002756	-2.50085626634729	685	ENSG00000174808	A0A0S2Z3I5
248	BTG4	-0.193144016062138	4.92937677766558	-3.82849975534412	0.000186569376534189	0.000323696189681271	-0.0819900621717906	54766	ENSG00000137707	Q9NY30
249	BTN1A1	-0.226029106915216	6.04893946534272	-4.044625718259	8.23326714782819e-05	0.000151574433900132	0.690594282190163	696	ENSG00000124557	Q13410
251	BTN2A1	-0.245994435393358	8.73076582558363	-3.03768968254206	0.00279732920613427	0.00403872496055814	-2.60051052231157	11120	ENSG00000112763	Q7KYR7
252	C14orf132	-0.116421180563547	6.10987107015331	-2.36271073721251	0.0193806200724333	0.0249788378281963	-4.3386588586954	56967	ENSG00000227051	Q9NPU4
255	C1QA	-0.188750229472737	6.89125921067416	-2.63845847280528	0.00917650056351064	0.0123572835165812	-3.67644954117947	712	ENSG00000173372	A0A024RAG6
257	C1S	-0.212766892443863	5.87892634744004	-4.1098100142953	6.39277914000679e-05	0.000120088231595664	0.93035285777281	716	ENSG00000182326	F8WCZ6
259	C2orf49	0.147357376941804	6.98813193339401	2.50769413874812	0.0131798659899657	0.0173625212631445	-3.99887322855192	79074	ENSG00000135974	C9J4K0
261	C3orf52	-0.161752314873563	5.70233558529809	-3.32771886662178	0.00109325721599182	0.00167850116282705	-1.73493627157282	79669	ENSG00000114529	Q5BVD1
263	C5	-0.151946871053988	5.96363328399662	-2.64089806799873	0.0091135603927503	0.0122756440850279	-3.67029171017514	727	ENSG00000106804	P01031
265	C6orf62	0.268406105960205	9.18947414676169	3.19766125880176	0.00167916097950127	0.0025009382598779	-2.13163201033989	81688	ENSG00000112308	A0A024R026
267	C8G	-0.1845595915155	6.58408670604563	-3.34320494841607	0.00103792561201927	0.00159910503211452	-1.68678702812739	733	ENSG00000176919	P07360
268	CA3	-0.102305727325608	5.7813442517786	-3.06870074228609	0.00253766744578586	0.00368389008075621	-2.51127681498821	761	ENSG00000164879	P07451
270	CAB39L	0.0980370530760517	6.44930090455514	2.08995224047734	0.0382517132166461	0.0473613904244394	-4.92660028697191	81617	ENSG00000102547	A0A024RDT3
273	CABP2	-0.19176017992419	7.05834665982043	-4.37407454997638	2.22619936353406e-05	4.51973017795601e-05	1.93349129283388	51475	ENSG00000167791	F1T0K2
275	CACNG2	-0.123184524297162	5.99174082342387	-2.16210128601189	0.0321413059656325	0.0401710610031849	-4.77766293913108	10369	ENSG00000166862	Q9Y698
276	CACYBP	0.191893724989519	8.29085631853473	3.53556142719844	0.000536529080514998	0.00086559589716186	-1.07272736200509	27101	ENSG00000116161	Q9HB71
278	CALCR	-0.126111310485401	5.90810341680205	-2.94939124071404	0.0036767320673167	0.00522166849303173	-2.85017187805515	799	ENSG00000004948	A0A0A0MRG0
281	CALM1	0.166413254767035	8.063282643903	3.80105385145837	0.000206512404783068	0.000355505691467167	-0.177603640284005	801	ENSG00000198668	B4DJ51
285	CAPRIN2	-0.273894215679519	6.66547104726467	-3.53287240128662	0.000541602175816031	0.000873116381928078	-1.08151364991837	65981	ENSG00000110888	Q6IMN6
286	CASD1	0.238658031807504	6.59954170553867	3.48011109650882	0.000650746007182925	0.00103630813095827	-1.25275682277347	64921	ENSG00000127995	Q8WZ77
288	CASP2	0.105626004211365	8.28868709894199	2.22072820904772	0.027816721170834	0.0350843316372774	-4.65313831436582	835	ENSG00000106144	D3DXD9
292	CASP7	0.149842899554182	7.08150112127907	3.06379956503979	0.00257716741594162	0.00373918435204881	-2.52543325576561	840	ENSG00000165806	P55210
295	CASS4	0.156477137723773	6.41250988664594	2.77431061397451	0.00621077102342316	0.00853699293344039	-3.32566289503479	57091	ENSG00000087589	B4DII4
297	CAV2	-0.1854526066545	5.96042809373614	-2.48532035941192	0.0140031519679728	0.0183740479738117	-4.05252914518326	858	ENSG00000105971	P51636
299	CBFA2T2	-0.0960241502548413	7.1690239902699	-2.66444800145231	0.00852569989089292	0.0115193570118199	-3.61058176023607	9139	ENSG00000078699	O43439
300	CBFA2T3	-0.156571176025901	8.18585317469108	-3.07691169546658	0.0024727437799518	0.00359505421935144	-2.48751563983728	863	ENSG00000129993	O75081
301	CCDC102B	-0.136225824695056	4.26636208941383	-2.64738142262119	0.00894818029251453	0.0120620742478913	-3.65390168519787	79839	ENSG00000150636	Q68D86
302	CCDC70	-0.23359000836301	5.84975895247163	-4.44294478952131	1.67842552812259e-05	3.47073136113632e-05	2.20294997971404	83446	ENSG00000123171	Q6NSX1
303	CCDC87	-0.109623161098217	6.36594245158709	-2.23588070121297	0.0267849725981587	0.033851456074365	-4.62044574358149	55231	ENSG00000182791	Q9NVE4
304	CCDC91	0.268476668531767	6.81390214023855	3.50284557477909	0.000601400748979519	0.000963658610617431	-1.1792386065367	55297	ENSG00000123106	Q05D28
307	CCDC93	-0.253879154581289	7.36509710643975	-3.79640373812635	0.00021008552313074	0.0003610121611025	-0.193746854808568	54520	ENSG00000125633	Q567U6
308	CCL1	-0.123816548269053	6.48900258746054	-2.31437468742807	0.02195739348028	0.0281086439652203	-4.44776112032397	6346	ENSG00000108702	P22362
309	CCL13	-0.136809101009854	6.65911819853658	-2.56411443865683	0.0112924631248323	0.0150273354958558	-3.86160329389446	6357	ENSG00000181374	Q99616
310	CCL16	-0.176042407289966	5.98924700144809	-3.35216275017234	0.00100712540872615	0.00155504033846988	-1.65884723156407	6360	ENSG00000275152	O15467
312	CCL22	-0.117909946291496	7.37988606919213	-2.70389270366552	0.00761734950212049	0.0103576421563449	-3.50948931252923	6367	ENSG00000102962	O00626
313	CCL23	-0.108878876429197	5.38526254776334	-2.41444457036656	0.0169218353896709	0.0219888490741055	-4.21956535295184	6368	ENSG00000274736	P55773
315	CCL27	-0.104913441276875	5.94428178434148	-2.6694283744874	0.00840585194571835	0.0113656891555697	-3.59789227424565	10850	ENSG00000213927	Q5VZ77
317	CCNA2	-0.155512415138428	6.10330436335432	-2.65995010566933	0.00863526084623611	0.0116580680922068	-3.62202337048054	890	ENSG00000145386	P20248
318	CCNL1	-0.437704280531918	9.68075538789749	-3.38775579448452	0.000892988421944965	0.00138891849290927	-1.54719345233814	57018	ENSG00000163660	Q9UK58
319	CCR9	-0.141024104964874	5.72521339406252	-2.93806286362884	0.00380631853723686	0.00539270830963587	-2.88172711793302	10803	ENSG00000173585	B2R734
321	CCT6A	0.210017051722732	8.40484850097477	2.65725113191872	0.00870161158467448	0.0117431343004272	-3.62888047209474	908	ENSG00000146731	P40227
323	CD207	-0.140202921960256	6.10021604540504	-2.95875439998384	0.00357269662886005	0.00508208428724379	-2.82400890340666	50489	ENSG00000116031	Q9UJ71
324	CD209	0.179938419335287	6.88541861631756	2.59094226040676	0.0104830835095957	0.0140188606358305	-3.79534773085766	30835	ENSG00000090659	B2R907
329	CD9	0.286230489466059	8.57829047238457	2.08702061543214	0.0385197806918674	0.0476877312965969	-4.93255116426295	928	ENSG00000010278	A6NNI4
332	CDADC1	0.101034110581061	5.90411632360323	2.79064295292278	0.00592028545615566	0.00815779492633324	-3.282415844703	81602	ENSG00000102543	Q9BWV3
333	CDC25C	-0.154376242465966	5.81276518024018	-2.83251037922586	0.00523122908674091	0.00726799512974652	-3.17050677489264	995	ENSG00000158402	P30307
335	CDC42EP1	-0.141725521707252	7.39401396378384	-2.98388439595481	0.00330669589853698	0.00472716224556991	-2.75342389507909	11135	ENSG00000128283	Q00587
336	CDC42EP4	-0.0860348657428798	7.55646889228654	-2.30813738357176	0.0223109188783061	0.0285233372255682	-4.46168656483495	23580	ENSG00000179604	B2R6D8
338	CDC6	-0.10985380433134	5.09640750430564	-2.58278580328818	0.0107234659656602	0.0143150509794578	-3.81555831453996	990	ENSG00000094804	A0A024R1S2
340	CDH19	-0.153991934184149	4.760447897535	-3.74349567300492	0.000255090312177491	0.000432393775124576	-0.376264954175446	28513	ENSG00000071991	Q9H159
341	CDH6	-0.129150395526687	6.40890786877345	-3.13329371584964	0.0020667595068925	0.00303770112667709	-2.32284189958005	1004	ENSG00000113361	P55285
342	CDK5RAP1	-0.172459077490517	7.40950989348359	-3.67500180838933	0.000326997062798784	0.000545217866380114	-0.609373658744807	51654	ENSG00000101391	Q53H36
346	CDKAL1	0.122387397864767	7.06609935544021	2.26386574992049	0.0249669204141962	0.0316897029575113	-4.55951861583434	54901	ENSG00000145996	Q5VV42
347	CDKL5	0.165112752980445	6.9823140872127	2.76209890617069	0.00643636842065801	0.00883334931023536	-3.35784866051509	6792	ENSG00000008086	O76039
348	CDO1	-0.171667615225184	5.31369893006502	-3.6393185692363	0.000371667198566229	0.000614194812713217	-0.729385834019053	1036	ENSG00000129596	Q16878
349	CDON	-0.173198567593499	6.21741458265185	-4.12606843030881	5.99912478541257e-05	0.000113214799775953	0.990633657120437	50937	ENSG00000064309	Q4KMG0
350	CDRT1	-0.194813229945002	5.90685466303652	-3.4973812320084	0.000612929443096792	0.000981365022807929	-1.19694635215109	374286	ENSG00000241322	A0A087WSX6
354	CEACAM1	0.286325869534492	7.01894858489261	2.15710417086523	0.0325354872720683	0.0406396629381176	-4.78813199017972	634	ENSG00000079385	P13688
356	CENPE	-0.147833215844225	4.86737487875388	-3.34244447767456	0.00104058051699196	0.00160272973616275	-1.68915599478009	1062	ENSG00000138778	Q02224
357	CEP290	-0.174808306560422	4.99789428010894	-2.51899753082786	0.0127805959924743	0.016865870486025	-3.97159737525135	80184	ENSG00000198707	O15078
359	CEP97	0.14358226537895	5.87195577369926	3.13233162415723	0.00207313606052555	0.0030453851880795	-2.32567395899841	79598	ENSG00000182504	B4DGU8
362	CER1	-0.114630143311264	6.32438053939385	-2.16249361650016	0.0321105339330242	0.0401466842972598	-4.7768400340157	9350	ENSG00000147869	O95813
363	CERK	-0.139532474631665	8.86091158756163	-2.61009730140441	0.00993748238736163	0.013321149924211	-3.74765463493291	64781	ENSG00000100422	A0A024R4U8
365	CFI	-0.188342337892059	5.20053123421541	-3.6454166365089	0.000363645987863623	0.00060197117953513	-0.708946160906942	3426	ENSG00000205403	A8K3L0
370	CFTR	-0.169587736479703	5.27714365783082	-3.76174004877266	0.000238628578882259	0.000405917354871731	-0.313567494479687	1080	ENSG00000001626	A0A024R730
372	CHAC1	-0.177235698826186	7.13799605501638	-2.94218875473211	0.00375864449946938	0.00532872390875181	-2.87024699520787	79094	ENSG00000128965	Q9BUX1
373	CHAF1A	-0.123536148060977	7.27763081020055	-3.10362122821435	0.00227201758634695	0.00332006317453785	-2.40983454663381	10036	ENSG00000167670	Q13111
374	CHD1L	-0.214072566211592	7.98022307647884	-3.28414989822154	0.00126405810811923	0.00191913344531098	-1.86936072233636	9557	ENSG00000131778	A0A0A0MSH9
377	CHGB	-0.15659513503342	6.00825734051345	-2.89644954035496	0.00431912520154134	0.00606817351802192	-2.99670818761288	1114	ENSG00000089199	P05060
378	CHKA	-0.119575328952691	7.3083425397543	-2.90592785187865	0.00419705129439351	0.00590762123800101	-2.97064802766613	1119	ENSG00000110721	P35790
379	CHP2	-0.166914756666337	6.23037630289514	-3.05186554064609	0.0026757327354616	0.0038731843035766	-2.55981940776015	63928	ENSG00000166869	O43745
380	CHRNA1	-0.149733448986648	6.16869520409405	-3.84976376208578	0.000172389637543468	0.00030111404739559	-0.00752179912935258	1134	ENSG00000138435	P02708
382	CHRNA9	-0.101448128493393	5.38277642799828	-2.15091792996583	0.0330292546836376	0.0412078902687519	-4.80106068829799	55584	ENSG00000174343	Q9UGM1
383	CHRNB1	-0.122664773651797	7.03493293749508	-3.18794261266177	0.00173299747556249	0.00257497495458333	-2.1607207486038	1140	ENSG00000170175	P11230
385	CHRNB3	-0.179593392542672	5.29807071043985	-3.25587128251428	0.00138789790796679	0.00209538010133748	-1.95578522932604	1142	ENSG00000147432	Q05901
386	CHST11	-0.144804260766785	9.49667579158389	-3.47291787477305	0.000667134409750341	0.00106033681249994	-1.27593294861429	50515	ENSG00000171310	Q9NPF2
388	CHST7	-0.112556452220152	7.32904955795711	-2.26983429476402	0.0245934373087809	0.031241824900818	-4.54643254598573	56548	ENSG00000147119	Q9NS84
389	CKAP5	0.195300153044279	8.0838712509872	3.56062275387658	0.000491351377666298	0.00079902985457356	-0.990567509848947	9793	ENSG00000175216	Q14008
390	CLASP1	0.14256531345432	8.16390352802149	3.01057911411012	0.0030441767825063	0.00437309209742135	-2.67786174598769	23332	ENSG00000074054	Q7Z460
391	CLCNKB	-0.212652806043423	7.25675585238271	-4.24044808690092	3.81706691760535e-05	7.48314449688029e-05	1.42007308151982	1188	ENSG00000184908	A8K8H0
393	CLDN17	-0.138691999916858	6.24161821186406	-2.21608688388803	0.028139599329977	0.0354789099493266	-4.66311058515373	26285	ENSG00000156282	P56750
394	CLEC11A	-0.163492518895948	7.64656276292825	-2.68979917595063	0.0079313279909269	0.010758366117377	-3.54576478722216	6320	ENSG00000105472	Q9Y240
395	CLEC4M	-0.148738074542645	5.76504696804277	-3.01159353641061	0.00303459012119081	0.00435991097607014	-2.67497851483057	10332	ENSG00000104938	B4E2Z5
398	CLGN	-0.126849891712685	4.35472038821989	-2.53782919063409	0.0121393599582349	0.016081695193235	-3.92590452179835	1047	ENSG00000153132	A0A140VKG2
400	CLIC5	-0.137470225579817	6.43979659140918	-2.19868959692626	0.0293790510734702	0.0369362512666222	-4.70031581185346	53405	ENSG00000112782	Q53G01
403	CLMN	0.164556111213579	7.85296501303517	2.33917727711889	0.020599830811928	0.0264666027366818	-4.39204005815946	79789	ENSG00000165959	Q6NUQ2
405	CLPP	0.213573770596298	8.30033793309768	2.88276694381423	0.00450108577682973	0.00631545386281997	-3.03419312333912	8192	ENSG00000125656	Q16740
406	CLUL1	-0.168237478493475	5.29927606062833	-3.37758713572228	0.000924296366370947	0.00143466811967368	-1.57919585130619	27098	ENSG00000079101	B7Z5R4
409	CMPK1	0.252633318251968	9.47355758069516	3.10070518130029	0.0022931753275434	0.00334959613330468	-2.41834430504211	51727	ENSG00000162368	P30085
411	CNGA1	-0.153917595621651	5.83524042407401	-2.30561777048472	0.0224551395492126	0.0286835131951041	-4.46730192465706	1259	ENSG00000198515	A0A024R9X3
413	CNGA3	-0.144405153794477	5.96937783791008	-3.2133399963108	0.00159557258259275	0.00238784292521217	-2.08454086358809	1261	ENSG00000144191	Q16281
414	COASY	-0.0913678111623639	8.44079330560449	-2.66859641664897	0.00842576577202452	0.0113882594339355	-3.60001352164665	80347	ENSG00000068120	Q13057
415	COCH	-0.0906339001265177	5.52854892252601	-2.26667340630985	0.02479061739342	0.0314772283101415	-4.55336682756281	1690	ENSG00000100473	O43405
416	COL21A1	-0.144973675043526	5.07259466354141	-3.04493387727104	0.00273456789952288	0.00395349334001359	-2.5797373952904	81578	ENSG00000124749	A0A158RFW1
420	COL4A6	-0.191971792438092	6.33430957291257	-4.36561476870782	2.30430197098402e-05	4.67293053618671e-05	1.90061768345205	1288	ENSG00000197565	A8MXH5
427	COL9A1	-0.150039534994378	6.601542181032	-3.24755972836208	0.00142639028293787	0.00214829527702912	-1.98106303728501	1297	ENSG00000112280	P20849
428	COLEC10	-0.145649614099852	6.14235122952942	-3.15810203906913	0.00190847775843397	0.00281677081908582	-2.24955080293104	10584	ENSG00000184374	Q9Y6Z7
430	COPZ2	-0.202690048342456	7.53065331864663	-4.18963064942254	4.6713017656277e-05	8.99978683492232e-05	1.22812527517954	51226	ENSG00000005243	Q9P299
431	COQ2	0.152515126401457	8.90472562931075	2.24804780355914	0.0259808127937233	0.0328918194395425	-4.59404356543246	27235	ENSG00000173085	Q96H96
432	COQ6	-0.0824580559633254	7.03918631298796	-2.71399526146141	0.00739925195956587	0.0100817659664897	-3.48338016158472	51004	ENSG00000119723	Q9Y2Z9
434	COX11	0.222163151740078	6.73367549753851	3.0184294628542	0.00297070963757682	0.00427682182925747	-2.65552666786976	1353	ENSG00000166260	B4DEY8
437	COX7B	0.203181197221896	10.1808650299919	2.69903888770977	0.00772419071083657	0.0104975354535024	-3.52200207046516	1349	ENSG00000131174	P24311
438	CPA4	-0.185041103167176	6.71839017342331	-3.8186661290453	0.00019349488634379	0.000334835497562773	-0.116312982975254	51200	ENSG00000128510	Q9UI42
440	CPEB1	-0.15347558176422	6.06062144804729	-2.89664006386113	0.00431663971478348	0.00606548500463614	-2.99618510421035	64506	ENSG00000214575	Q9BZB8
444	CPLX3	-0.122424613619975	6.36595424401493	-3.02483995393768	0.00291193260391838	0.00419790093749603	-2.63724981692852	594855	ENSG00000213578	Q8WVH0
445	CPM	0.418398602082688	6.88686469397656	3.47999172425977	0.000651014862586139	0.00103658063843095	-1.2531417672628	1368	ENSG00000135678	P14384
446	CPN2	-0.123302010043978	6.22933345706284	-3.01379779202695	0.00301385486835579	0.0043330547287219	-2.66871051633903	1370	ENSG00000178772	P22792
447	CPSF4	-0.109685033714928	8.3804115788791	-3.20843586056958	0.00162129306067829	0.00242018778346994	-2.09929211111425	10898	ENSG00000160917	O95639
449	CRB1	-0.127021887941497	6.05566118675101	-2.89993824390342	0.00427382009947876	0.0060108919208423	-2.98712504207744	23418	ENSG00000134376	P82279
454	CRISPLD2	0.391030138266336	9.39491673448966	3.57852807980363	0.000461294187444541	0.000752458651497509	-0.931566239578866	83716	ENSG00000103196	A0A140VK80
456	CRP	-0.144869542028862	5.7260426228849	-3.12354096643459	0.00213224838442085	0.003127454897686	-2.35151509434093	1401	ENSG00000132693	P02741
457	CRTAM	0.115236316453533	5.6113104356311	2.25992929705788	0.0252159501024014	0.0319789987786762	-4.56813166899959	56253	ENSG00000109943	O95727
458	CRY1	0.131083202746192	5.94652270888122	2.70710183586955	0.00754744712559224	0.0102718111400014	-3.50120519324593	1407	ENSG00000008405	A2I2P0
460	CSF3	-0.166925481597382	7.71411104386641	-3.30441110923757	0.00118174892339	0.00180236253688156	-1.80703947728214	1440	ENSG00000108342	P09919
463	CSRP1	0.414488029778187	9.5356248209719	3.7087191967744	0.000289490260227947	0.000487199888920598	-0.495071264205005	1465	ENSG00000159176	B4DY28
465	CST6	-0.123059244527659	6.40419319786167	-2.65207370109325	0.00883018098593892	0.0119090665738642	-3.64201664307294	1474	ENSG00000175315	Q15828
466	CTNNA2	-0.150667694020939	5.51629682729754	-4.04289055028559	8.28857897135034e-05	0.000152539768471528	0.684254293420862	1496	ENSG00000066032	P26232
469	CTPS2	-0.0494094594109979	6.30129680330769	-2.2340919705365	0.0269050065084648	0.0339991062824708	-4.62431590489894	56474	ENSG00000047230	A0A024RC00
471	CTSZ	0.222339638083266	9.04342462227637	2.86641116863935	0.00472778450543274	0.00661515599797092	-3.07879237908181	1522	ENSG00000101160	Q9UBR2
472	CUX1	-0.152037350181185	8.99007735838376	-3.62417708020434	0.00039231198717944	0.000645595180143543	-0.780012890873907	1523	ENSG00000257923	P39880
475	CUZD1	-0.148862096752815	5.66310513078661	-3.15749307967289	0.00191222460527853	0.00282112312749814	-2.25135593032628	50624	ENSG00000138161	Q86UP6
476	CX3CL1	-0.182602929771037	7.26721425341098	-3.22373423610162	0.00154230725703058	0.00231302471267907	-2.05321071715784	6376	ENSG00000006210	A0N0N7
478	CXADR	-0.252603203594894	4.52835291116204	-2.44436895663218	0.0156294636659905	0.0203844185491263	-4.14958653298708	1525	ENSG00000154639	P78310
479	CXCL6	-0.2264298673853	5.44828529801785	-3.89013231162014	0.000148238660829484	0.000261600538561981	0.134786358228619	6372	ENSG00000124875	P80162
480	CXCL9	0.260166552088303	6.68874482648296	2.512069589383	0.0130240094112538	0.0171764043541106	-3.98832837538274	4283	ENSG00000138755	Q07325
481	CYB561	-0.13849388513023	7.33698735099496	-3.29522575371502	0.00121842377426922	0.00185483027844112	-1.83533385917767	1534	ENSG00000008283	B3KTA1
484	CYB5R1	0.15538663632729	8.77784083416079	3.13361771273304	0.00206461621168659	0.00303497152337463	-2.32188799444248	51706	ENSG00000159348	Q9UHQ9
485	CYB5R2	-0.128816501688163	5.94798295799663	-2.72847019350863	0.0070966129219475	0.0096938038779928	-3.44581683102825	51700	ENSG00000166394	A8K237
487	CYBA	-0.142043583882023	10.2144643495864	-2.90910423013137	0.00415685410513253	0.00585648175332567	-2.96189765982891	1535	ENSG00000051523	B4DT46
490	CYP19A1	-0.148822840692564	5.60585526670249	-2.88351543822546	0.00449095324406013	0.00630207066770333	-3.03214666138092	1588	ENSG00000137869	A0A024R5S8
496	CYP1A1	-0.143726620158486	5.98321145990536	-3.07072476965427	0.00252151895225998	0.00366245275372082	-2.5054248221392	1543	ENSG00000140465	A0N0X8
499	CYP2C18	-0.0855315819824973	5.09893598302693	-2.15527515271202	0.0326808050621339	0.0408067598880377	-4.7919581169917	1562	ENSG00000108242	P33260
501	CYP2F1	-0.123642581370939	6.85821067290191	-2.18571680125879	0.0303338937726513	0.0380420098560648	-4.72787971063109	1572	ENSG00000197446	P24903
502	CYP2J2	-0.155934132860205	5.69428502869257	-3.55507004057376	0.000501040993296049	0.000812544460993561	-1.00881372969472	1573	ENSG00000134716	P51589
503	CYP3A4	-0.159049984028925	6.51640582697872	-2.55974432718542	0.0114294876710387	0.0151982379938612	-3.87233602378703	1576	ENSG00000160868	P08684
505	CYP4F2	-0.146435718431455	5.50660816558649	-2.19939022971186	0.0293282334894561	0.0368811055713981	-4.69882278392002	8529	ENSG00000186115	P78329
506	CYP4F3	0.302102919287715	5.90689039252682	2.43216519639138	0.016145539800574	0.0210238913597161	-4.1782216880554	4051	ENSG00000186529	A0A024R7J8
509	CYP7A1	-0.137095222208757	4.65027455377501	-3.0733753476728	0.00250051509950422	0.00363294015689613	-2.49775614554546	1581	ENSG00000167910	P22680
510	DAGLA	-0.121705372537997	7.44008172599713	-3.03715136566268	0.00280204562112107	0.00404443329580976	-2.60205242391435	747	ENSG00000134780	A0A024R517
512	DAPP1	0.219847822626441	9.84881786214618	3.4833448719478	0.000643502300571794	0.00102600502102592	-1.24232444614102	27071	ENSG00000070190	J3KNB3
514	DAXX	-0.0779413206186081	7.81057015143533	-2.39157133551541	0.0179726525831526	0.0232744753720289	-4.272515899328	1616	ENSG00000204209	A0A024RCS3
538	DBP	-0.135930111913069	8.1263877212584	-3.62733799074005	0.000387914843092801	0.000639152528482562	-0.769458761552796	1628	ENSG00000105516	Q10586
539	DCAKD	0.220679973302262	7.6161426892196	3.35087823768821	0.00101148894784082	0.00156086887542554	-1.66285765363783	79877	ENSG00000172992	Q8WVC6
540	DCHS1	-0.112150638699561	6.67561722301705	-2.91134752570166	0.00412867793498282	0.00581910407686748	-2.95571261198561	8642	ENSG00000166341	Q96JQ0
541	DCPS	-0.0919908374894227	7.77891966110794	-2.34755552894675	0.0201582437873765	0.0259275204473582	-4.37309260102356	28960	ENSG00000110063	Q96C86
542	DCT	-0.152844419014908	5.97386696747977	-3.47070957179157	0.000672242835190822	0.00106813595655938	-1.28303974436902	1638	ENSG00000080166	P40126
543	DCX	-0.137542852602371	5.49308678981065	-3.24852079720522	0.00142188912103769	0.0021424287566026	-1.97814303236878	1641	ENSG00000077279	O43602
546	DDB2	-0.128581671404713	7.56441504694991	-2.55460831394803	0.0115924303930753	0.0153911476009885	-3.88492826666154	1643	ENSG00000134574	Q92466
547	DDX3X	0.131342273060744	10.2664773419052	3.20395290681713	0.00164514113726627	0.00245336992433156	-2.11275923335894	1654	ENSG00000215301	O00571
548	DDX3Y	-0.123680721772936	5.46410729220869	-2.56588905056658	0.0112372420313568	0.0149594814841935	-3.85724015506606	8653	ENSG00000067048	A0A024R9A4
550	DDX49	-0.116009950411662	8.16944616452469	-3.93203916987495	0.000126588142634712	0.000225949821740787	0.283805505053133	54555	ENSG00000105671	Q9Y6V7
551	DEFA4	0.714617930377196	8.75798219081993	2.44449678631403	0.0156241364184363	0.0203824834998691	-4.14928588876747	1669	ENSG00000164821	P12838
553	DEFB1	-0.177187496205541	5.77705887871755	-2.94133493177977	0.00376846509488626	0.00534121886895144	-2.87262390404111	1672	ENSG00000164825	P60022
555	DENND3	-0.208099920952829	8.74025607625409	-3.53881053639124	0.000530458974111353	0.000856584634504417	-1.06210344430022	22898	ENSG00000105339	A2RUS2
556	DFFB	-0.114489253162867	6.90548246500707	-3.5559293345951	0.000499529831530049	0.000810589564444263	-1.00599166868461	1677	ENSG00000169598	B4DZS0
561	DGKG	-0.115967957636977	7.40271511334416	-2.32406593567397	0.021417861853424	0.0274349108337152	-4.42605484059306	1608	ENSG00000058866	P49619
562	DHCR24	0.1897224621964	7.01592059425302	2.94179227581833	0.00376320184015256	0.00533447189476852	-2.87135080682982	1718	ENSG00000116133	Q15392
563	DHDDS	0.111281118945618	8.12562841495792	2.39994609942599	0.0175813922611377	0.0228067815951108	-4.25318295202312	79947	ENSG00000117682	Q86SQ9
564	DHRS2	-0.118822783060175	6.74836906418887	-2.31371804139116	0.0219943784683489	0.0281491948878133	-4.4492288037059	10202	ENSG00000100867	Q13268
565	DHX16	-0.132088789832807	8.155090541559	-3.56618919877259	0.000481815080144867	0.000784604750501529	-0.972251935044879	8449	ENSG00000204560	A0A1U9X7L7
597	DIO1	-0.128735572201919	5.74994362976084	-3.36401188039521	0.000967695000779839	0.00149808395537454	-1.62179003955954	1733	ENSG00000211452	A8K415
599	DKK2	-0.127401155757284	5.32447517777928	-3.68723453040051	0.000312887901612643	0.000523255926285665	-0.56800563742413	27123	ENSG00000155011	Q9UBU2
600	DKK3	-0.11496574463685	6.20204154286059	-2.72040731814808	0.00726377626692675	0.00991245639308095	-3.46676287564553	27122	ENSG00000050165	Q9UBP4
603	DLG2	-0.188364836182393	5.41927890439746	-3.76875187236493	0.000232573744598803	0.000396508139401206	-0.289403656709963	1740	ENSG00000150672	Q15700
605	DMBT1	-0.170696401277521	6.61594215396846	-3.1941052942078	0.00169867645871557	0.00252751999454789	-2.14228431273851	1755	ENSG00000187908	Q9UGM3
606	DNAJB4	0.274607566292802	5.77271177644858	3.91850901372315	0.0001332260182647	0.000236920715914723	0.235549849865623	11080	ENSG00000162616	Q9UDY4
608	DNAJC1	0.165822362215867	8.53574518699303	2.71048286918391	0.00747442900836353	0.0101750473703894	-3.49246766058181	64215	ENSG00000136770	Q96KC8
609	DNAJC16	0.134003929929156	7.75524326392047	2.39593954381434	0.0177676239000403	0.0230258332213865	-4.26243981881447	23341	ENSG00000116138	Q9Y2G8
610	DNAJC28	-0.114597588247765	4.5563355747824	-2.79439402882262	0.00585533956195204	0.00807774862045569	-3.27245081834119	54943	ENSG00000177692	Q9NX36
612	DNAJC7	0.110191083779425	9.0739530509121	2.37404670616135	0.0188163863460102	0.0242899943507527	-4.31276799050867	7266	ENSG00000168259	Q99615
613	DNASE1L3	-0.129402346891319	5.76142147590805	-2.26604149600448	0.0248302021319939	0.031523716041648	-4.55475201307898	1776	ENSG00000163687	Q13609
615	DNTT	-0.173224896567573	5.57543336722214	-4.41764043968586	1.86262445986999e-05	3.81960460583548e-05	2.10356595186348	1791	ENSG00000107447	P04053
616	DOCK1	-0.124344097137109	6.42255416868595	-3.1644769030192	0.00186966063776236	0.00276679513382275	-2.23063555699118	1793	ENSG00000150760	B2RUU3
618	DOCK6	-0.112151907071653	6.73904902845848	-2.49980668373567	0.0134650335510917	0.0177030055588048	-4.01783922151342	57572	ENSG00000130158	B7Z9U8
620	DOK2	-0.145367635255397	10.0478329657372	-2.7835267205543	0.00604529975844293	0.0083235686405356	-3.30128741982881	9046	ENSG00000147443	O60496
622	DPH2	-0.0877982541925277	7.346989173201	-2.97940310572704	0.00335275413131176	0.00478655408758817	-2.7660499051752	1802	ENSG00000132768	Q9BQC3
624	DPH5	0.111055756422473	7.63935887201312	2.21846578815033	0.0279737034944986	0.0352739388018847	-4.65800175777584	51611	ENSG00000117543	B3KWP1
626	DPM2	0.198626406640734	7.87599752344394	3.20137389990627	0.00165900800773745	0.0024730061742886	-2.12049929288897	8818	ENSG00000136908	O94777
628	DSG1	-0.120625843758602	4.66724416243409	-3.07038611421534	0.00252421425167138	0.0036658655830791	-2.50640420145214	1828	ENSG00000134760	Q02413
629	DUSP1	0.280586263703663	12.6217242739521	2.78885522078704	0.0059514681975328	0.00819756775364063	-3.28716083802958	1843	ENSG00000120129	B4DU40
631	DUSP14	-0.125104093837166	6.03574606326717	-2.43983366485978	0.0158195171928013	0.0206196140281246	-4.16024372601322	11072	ENSG00000276023	O95147
635	DVL1	-0.307519211523518	7.29920158528282	-3.67327542108519	0.000329036020202671	0.000548531284229728	-0.615202588064619	1855	ENSG00000107404	O14640
636	DYRK2	-0.147909322995107	7.53464476027842	-2.50510975707202	0.0132727036844474	0.0174739691257757	-4.00509363984106	8445	ENSG00000127334	Q92630
637	DZIP3	-0.282709350262214	5.87523326896371	-4.20293923632569	4.43139223862176e-05	8.56870484645805e-05	1.27821700924979	9666	ENSG00000198919	Q86Y13
638	E2F4	-0.0732711277371099	9.66453480807226	-2.10254083493152	0.0371187406650365	0.0460123145737935	-4.90095713138404	1874	ENSG00000205250	Q16254
639	E2F6	0.213748269188126	6.62521370947766	2.83424851383795	0.00520427190524339	0.00723509081491826	-3.16582836169881	1876	ENSG00000169016	O75461
643	ECM2	-0.104132165901885	4.89304861850783	-2.61613204873182	0.00977096110903649	0.0131045540620183	-3.73256242497308	1842	ENSG00000106823	O94769
644	EDA	-0.211591238936705	6.57145598266728	-3.95304588005851	0.000116902244546615	0.000209886369004074	0.358995762188445	1896	ENSG00000158813	A0A0U5J797
646	EDA2R	-0.0926067129295935	6.89724596273692	-2.14730580334152	0.0333205482752159	0.0415517619055779	-4.80859354489746	60401	ENSG00000131080	B2RBZ9
649	EDEM1	0.140706026282587	8.67858532648759	2.81006416280182	0.00559098217534629	0.00773821701053409	-3.23069114844042	9695	ENSG00000134109	A0A024R2D5
651	EDEM2	0.154265478400687	8.36088453977783	2.17965747480411	0.0307890288912727	0.0385899835051807	-4.74070171539417	55741	ENSG00000088298	Q9BV94
652	EDN2	-0.171447311965576	7.16510702244984	-3.63561240895238	0.00037662345203149	0.000621900721196635	-0.741794174277997	1907	ENSG00000127129	P20800
653	EFCAB2	0.172123387343883	5.58258002813175	2.41486709867119	0.0169029471998366	0.0219669964466937	-4.21858282101481	84288	ENSG00000203666	Q5VUJ9
654	EFHC1	-0.242044132358186	5.87870926539394	-2.95303836305158	0.00363588205973653	0.00516642083675853	-2.83998972256521	114327	ENSG00000096093	B2CKC5
656	EFHD2	-0.287002822021346	10.3435499958856	-3.92962897845442	0.000127747067977098	0.000227865018998503	0.275199535315281	79180	ENSG00000142634	A0A024QZ77
658	EGR2	0.342812790471307	8.77568266446874	2.09098186223053	0.0381579454569078	0.0472508078827746	-4.92450839485769	1959	ENSG00000122877	P11161
659	EHD3	0.460443676289886	7.86321091493167	3.89651682233827	0.00014472690396242	0.000256042292481305	0.157404896145097	30845	ENSG00000013016	Q9NZN3
660	EHF	-0.0850730513549207	5.1719602813225	-2.15580563752729	0.0326385997065539	0.0407588588823396	-4.79084870931948	26298	ENSG00000135373	Q9NZC4
661	EIF1AY	-0.206782862318165	4.48909768657664	-3.73337284797941	0.000264682068001319	0.000447793589603125	-0.41094285219252	9086	ENSG00000198692	A6NJH9
663	EIF1B	0.188193182219063	9.09414786300822	4.21893872707185	4.15857784713485e-05	8.08540360159711e-05	1.33860387768404	10289	ENSG00000114784	O60739
665	EIF2AK2	0.156732867452368	7.77633476715157	2.91970309897592	0.00402526327453625	0.00568392255222094	-2.9326376796948	5610	ENSG00000055332	P19525
667	EIF4E	0.379939334408159	6.89475843319607	3.33870344005039	0.00105373360509426	0.00162134028951541	-1.70080303372654	1977	ENSG00000151247	P06730
671	EIF4G3	0.163604995268321	7.93297708051038	2.66014771556789	0.00863042085112845	0.0116544746049234	-3.62152106676185	8672	ENSG00000075151	A0A0A0MSA7
674	ELF5	-0.153487937667363	5.78712905048584	-3.2536042165225	0.00139830006464903	0.00210988340954155	-1.96268560872536	2001	ENSG00000135374	A8K443
677	ELOVL4	-0.206005409369345	4.43388139181882	-4.14150870524396	5.64681313616337e-05	0.000106984816223917	1.04805746797382	6785	ENSG00000118402	Q9GZR5
678	EML1	-0.085422988781696	5.28001322856715	-2.13362128884021	0.0344443314741824	0.0428674700322904	-4.83702350830195	2009	ENSG00000066629	O00423
679	EMP2	-0.0956028722979623	6.13910661198612	-2.13066595009204	0.03469127421723	0.0431596075481456	-4.84314081376945	2013	ENSG00000213853	P54851
681	ENSA	0.106857218177135	8.47259881071122	2.65136154004035	0.0088479992670337	0.0119315804483356	-3.64382170788965	2029	ENSG00000143420	O43768
682	ENTPD2	-0.18294536454696	6.73058337129418	-3.94243515644442	0.000121702972251304	0.000217779943259209	0.320975431633405	954	ENSG00000054179	Q9Y5L3
683	EP300	0.244011681590138	8.53223047349997	3.53417879460543	0.000539131934785232	0.000869266235988472	-1.07724577012425	2033	ENSG00000100393	Q09472
685	EPB41L3	0.2575445690068	8.66385611876242	3.14246278077574	0.00200689383879879	0.00295339476263354	-2.29581299770078	23136	ENSG00000082397	Q9Y2J2
688	EPHA3	-0.175560569760826	5.01790168650009	-4.08135755418627	7.14178146320448e-05	0.000133167605834646	0.825320552445276	2042	ENSG00000044524	A0A140VJJ0
692	EPHX3	-0.148584766069356	6.34125102178841	-2.07477187610699	0.0396573117144938	0.049021613991133	-4.95732934061723	79852	ENSG00000105131	A0A024R7F3
694	EPM2A	-0.108546040956019	6.59897718437527	-3.69204080368111	0.000307503446008357	0.000515388993104399	-0.551720499473682	7957	ENSG00000112425	H0Y6I8
697	ERBB3	-0.131726035411813	5.60527794045457	-3.18411328154907	0.0017546468262169	0.00260495300095974	-2.17216095678738	2065	ENSG00000065361	P21860
698	ERC1	-0.139157872661936	7.98211700705762	-2.93740415719767	0.00381398094344874	0.00540212097839441	-2.88355860851071	23085	ENSG00000082805	G8JLD3
701	ERCC2	-0.078497954142172	7.07809898980432	-2.46115028686406	0.0149437524853582	0.019547784763161	-4.10999396751258	2068	ENSG00000104884	P18074
702	ERCC6	0.0699640333024121	6.8197549362165	2.14297147432409	0.0336730096509718	0.041966620488626	-4.81761676634426	2074	ENSG00000225830	Q03468
706	ETFB	-0.146331691423922	7.82504570082693	-3.36923129812348	0.000950788379543733	0.00147341635789609	-1.60543092585962	2109	ENSG00000105379	P38117
707	EWSR1	-0.243485713107303	8.66114667312122	-2.97082632225701	0.00344255405818572	0.00490749036842981	-2.79016778190422	2130	ENSG00000182944	Q01844
708	EXOSC5	0.139315961323755	8.1615674719993	2.73691718191699	0.00692523336904817	0.00947240457984587	-3.42381256972309	56915	ENSG00000077348	Q9NQT4
709	EZH2	-0.100521587087409	6.17730547282339	-2.30067307829681	0.0227405501024105	0.0290306059684841	-4.47830531835956	2146	ENSG00000106462	Q15910
712	EZR	0.151208119321295	9.06114556425683	2.48861078654845	0.0138792687851739	0.018218258011826	-4.04466599478282	7430	ENSG00000092820	P15311
713	F13A1	0.359176414516732	11.4885377469265	2.80493825915044	0.00567623566096458	0.00784597359835662	-3.24437448309657	2162	ENSG00000124491	P00488
714	F2R	0.327832746147231	6.49968573877777	2.84016943930672	0.00511339110619567	0.0071171425291747	-3.14987202578719	2149	ENSG00000181104	P25116
716	F8	0.103211190545658	6.14517791705505	2.33408837514665	0.0208721862443522	0.0267914481602758	-4.4035178314946	2157	ENSG00000185010	P00451
717	FABP7	-0.173789242403988	5.70223554962459	-3.3065447090466	0.0011733786632217	0.0017911419260405	-1.80045739863838	2173	ENSG00000164434	O15540
720	FADD	0.185835447547985	8.04929083053949	4.14545567670459	5.55997936073668e-05	0.000105509288065796	1.06276414878414	8772	ENSG00000168040	Q13158
721	FAH	0.157175627846372	7.05216794187064	2.84553169230168	0.00503233762608008	0.00700800589052065	-3.13539538557082	2184	ENSG00000103876	P16930
722	FAHD2A	-0.162230607033843	6.83873241568209	-2.71673045027205	0.00734118468612375	0.0100116503511673	-3.47629608922569	51011	ENSG00000115042	A0A024RE27
725	FAM163A	-0.208998957110659	6.05073893340149	-4.10807881056385	6.436120828244e-05	0.000120859591898647	0.923945374777764	148753	ENSG00000143340	Q96GL9
727	FAM168B	-0.0758205578345734	9.61335537277578	-2.08562427665832	0.0386480275138515	0.047840917344994	-4.93538280333246	130074	ENSG00000152102	A0A024QZ31
729	FAM53C	-0.0758510661923868	8.14551952338197	-2.14323263963181	0.033651681277951	0.0419449678733046	-4.81707355777105	51307	ENSG00000120709	Q9NYF3
730	FAM8A1	0.10134983229748	8.71444487176918	2.56853365673364	0.011155398296112	0.0148561218393475	-3.85073286805177	51439	ENSG00000137414	A0A024R006
732	FARS2	-0.166196749481176	7.79480001174214	-2.88256041355292	0.00450388530106417	0.00631854596601675	-3.03475771470903	10667	ENSG00000145982	O95363
733	FARSA	0.128310482809331	8.91735157316218	2.84701976803186	0.00501005335010382	0.00698247382801592	-3.13137362419598	2193	ENSG00000179115	Q6IBR2
735	FASTKD1	0.230602340145778	7.26565384916109	3.38017290930045	0.000916239173123169	0.00142278662813241	-1.57106586835916	79675	ENSG00000138399	Q53R41
738	FBRS	-0.139971454088338	7.99651959968373	-3.18960328118815	0.0017236861040989	0.00256185745796986	-2.15575572043059	64319	ENSG00000156860	B3KTZ7
741	FBXW7	-0.189636681120265	7.21810775622761	-3.00997486126261	0.00304990043851002	0.00438012783355955	-2.67957876697368	55294	ENSG00000109670	Q969H0
744	FCER1A	-0.358002974208162	9.33611060997426	-3.16449827314922	0.00186953175351071	0.00276679513382275	-2.23057209205442	2205	ENSG00000179639	P12319
745	FCGRT	-0.220619344614652	10.1770662770701	-3.1111441035951	0.00221826538468967	0.00324554044282227	-2.38784832026916	2217	ENSG00000104870	A0A024QZI2
747	FDPS	-0.131565969536056	8.03362456682619	-2.37587863886977	0.0187265786896657	0.0241858370168771	-4.30857312232988	2224	ENSG00000160752	P14324
749	FFAR2	0.333800819003531	6.09892079328926	2.9660049543643	0.0034939997155669	0.00497614623114039	-2.80369822579934	2867	ENSG00000126262	C6KYL4
751	FGD2	-0.251375158848591	8.59686933685568	-3.12171912819687	0.0021446928278347	0.00314309964515889	-2.35686259215734	221472	ENSG00000146192	Q7Z6J4
752	FGF1	-0.121157471102078	5.95751619985234	-2.18028382014439	0.0307417093548516	0.0385352286275329	-4.73937787082333	2246	ENSG00000113578	P05230
755	FGF23	-0.198012768134884	6.64132940911111	-3.63406485305782	0.000378711405848472	0.000624862036469958	-0.746972289376085	8074	ENSG00000118972	Q9GZV9
756	FGF3	-0.128808487693351	6.37783940879992	-2.86822298158421	0.00470216770843446	0.00658191773995722	-3.07386312002455	2248	ENSG00000186895	P11487
757	FGFR1	-0.164450208148471	7.7034118158043	-3.74808705521714	0.000250849147847875	0.000425817231445992	-0.360510402169471	2260	ENSG00000077782	A0A0S2Z3Q6
759	FHL5	-0.0964075650159524	4.28022937420895	-2.12983838616493	0.0347606969855335	0.0432358334969588	-4.84485236963046	9457	ENSG00000112214	Q5TD97
760	FIBP	0.101625496732186	9.01257068587328	2.150599297917	0.0330548613975761	0.0412349870598321	-4.80172565436129	9158	ENSG00000172500	O43427
761	FICD	-0.0834338707816542	7.1565625592425	-2.32985595311424	0.0211011118671251	0.0270745696180412	-4.41304611397991	11153	ENSG00000198855	A0A024RBM8
763	FKBP2	-0.187841660764475	8.20085992300924	-4.03580011584469	8.51830687097324e-05	0.000156468934315106	0.658369986517666	2286	ENSG00000173486	P26885
765	FKBP9	-0.117089082710597	7.38982221003258	-2.45684033523835	0.0151172611693686	0.019767435823243	-4.12018643882369	11328	ENSG00000122642	A7YQ73
767	FLCN	-0.139171926614227	7.26158593793433	-3.96012735154578	0.00011379920783686	0.000204637910871099	0.384416461497596	201163	ENSG00000154803	A0A0S2Z5Y7
769	FLII	-0.0877636706383189	9.78328952505145	-2.44514424143713	0.0155971787691326	0.0203548268765129	-4.14776290755107	2314	ENSG00000177731	Q13045
771	FLNA	-0.169914504087634	11.0948479442682	-2.41085378775624	0.0170831096848278	0.0221929766434694	-4.22790879411275	2316	ENSG00000196924	P21333
774	FLRT1	-0.141830755620045	6.74150699605038	-2.75131896589968	0.0066416739880497	0.00910451005780731	-3.38615391324246	23769	ENSG00000126500	Q9NZU1
775	FMO3	-0.149977594049097	5.32757654027821	-2.80337284610601	0.00570250644759227	0.00787920575601402	-3.24854877633506	2328	ENSG00000007933	A0A024R8Z4
780	FMO4	0.0859101521275827	6.61592643683045	2.21306234670221	0.0283517548161297	0.0357294096458973	-4.66959851842383	2329	ENSG00000076258	P31512
781	FN3KRP	0.0875209872017555	7.96228172228807	2.38696388511545	0.0181911753364146	0.0235373436157146	-4.28312533499439	79672	ENSG00000141560	A0A140VK84
783	FNBP4	-0.32528935056577	9.16452816619948	-3.59152699765502	0.000440567793385362	0.000720756133988145	-0.88857553185375	23360	ENSG00000109920	Q8N3X1
785	FOXA1	-0.178019066955824	6.51169428902108	-3.34400827487451	0.00103512796653128	0.00159502647290873	-1.68428405411542	3169	ENSG00000129514	P55317
786	FOXJ1	-0.104479662411234	7.07997046164712	-2.53543682126749	0.0122191939095567	0.0161733146892249	-3.93172669455326	2302	ENSG00000129654	A0A024R8P1
788	FOXM1	-0.117988367645627	6.3358301651144	-2.82960191635935	0.00527662221170538	0.00732511193420775	-3.17832949298508	2305	ENSG00000111206	A0A0D9SFF0
792	FOXO1	-0.129154345827903	8.83284654234931	-2.30642200550818	0.0224090171132708	0.0286308643225093	-4.46551018050577	2308	ENSG00000150907	Q12778
793	FOXO4	-0.0836988835490349	7.15893639590122	-2.25652326815592	0.0254331728409332	0.0322352092675595	-4.57557282115667	4303	ENSG00000184481	P98177
794	FRK	-0.135664016497742	4.77910778012864	-3.44443770257349	0.000735901375875834	0.00116145386793737	-1.36729147180765	2444	ENSG00000111816	P42685
795	FRMD1	-0.134141249944515	6.98788024162562	-3.23757542262431	0.00147394276623541	0.0022164521450011	-2.01135366256532	79981	ENSG00000153303	Q8N878
796	FSCN3	-0.109947171344649	6.70384219550172	-2.33272495493342	0.0209456919129785	0.0268816563926731	-4.40658900432736	29999	ENSG00000106328	A0A140VK18
798	FSTL4	-0.112817544141011	6.55859991632729	-2.85342363949666	0.00491517828994824	0.00686106619415518	-3.11404455054189	23105	ENSG00000053108	Q6MZW2
799	FUT1	-0.0978688975199926	6.3501022280901	-2.23815468920172	0.0266330494678201	0.0336795186187791	-4.6155214715331	2523	ENSG00000174951	P19526
801	FUT2	-0.163186366209594	6.44948894276105	-3.31374304241612	0.00114554544639741	0.00175243833902941	-1.77822361342585	2524	ENSG00000176920	A8K2L2
803	FUT5	-0.143856050813239	7.16700026003491	-2.25035464787494	0.0258307463364941	0.0327195623605465	-4.58902266115055	2527	ENSG00000130383	K7ENC0
805	FUT9	-0.177045586465489	4.64603519992185	-3.12395580263174	0.0021294241196213	0.00312393599267451	-2.35029707427211	10690	ENSG00000172461	Q9Y231
806	FZD5	-0.165862636265374	7.16372869979906	-3.98197365987667	0.00010471304870084	0.000189326047480584	0.463072691343617	7855	ENSG00000163251	Q13467
807	G0S2	-0.262662145022787	6.86561174691347	-2.58954561506062	0.0105238980705996	0.0140698932228386	-3.79881257174255	50486	ENSG00000123689	P27469
808	G6PC2	-0.176402705939732	6.12585940717933	-4.33516530283012	2.60779134666984e-05	5.2492380001481e-05	1.78270632977576	57818	ENSG00000152254	Q9NQR9
810	GADD45B	-0.215130098902513	8.68275992804091	-3.5318677773786	0.000543509042742473	0.000875924161575243	-1.08479476139736	4616	ENSG00000099860	O75293
812	GALK1	-0.163658742525937	7.53976843380353	-4.04969788645727	8.07359445959487e-05	0.000148893310447684	0.709139664646225	2584	ENSG00000108479	P51570
814	GAS1	-0.121205745384878	6.26293172987752	-2.67990274065245	0.00815874745683592	0.0110512995564753	-3.57113417658107	2619	ENSG00000180447	P54826
815	GATA2	-0.324991417292452	8.55190120064674	-3.87907220793894	0.000154514681661904	0.000271771594312796	0.0956756033296902	2624	ENSG00000179348	P23769
816	GATM	0.156781232902663	6.38371910955683	2.71239301228051	0.00743346014743177	0.0101244739082652	-3.4875269358513	2628	ENSG00000171766	A0A140VK19
818	GBP1	0.563757942880287	9.02786091291528	4.31757718337969	2.80020818691912e-05	5.6093773498835e-05	1.71489299556859	2633	ENSG00000117228	P32455
819	GDAP1	-0.0983576051620085	6.3177808339681	-2.23396815792003	0.0269133323580918	0.0340026198641382	-4.62458368285253	54332	ENSG00000104381	Q8TB36
820	GDF15	-0.172612872419046	6.28591471393127	-3.44897627729529	0.000724514710362594	0.00114433403099116	-1.35277580609453	9518	ENSG00000130513	Q99988
821	GFER	-0.112566899267336	7.03303497471043	-3.24659745879525	0.00143091035285548	0.00215449108494964	-1.98398593561279	2671	ENSG00000127554	P55789
822	GFPT1	0.159775447246525	7.28930620866698	3.4033532013663	0.000846888848992228	0.00132255001973081	-1.49794495345716	2673	ENSG00000198380	Q06210
823	GGA1	-0.114222136305745	9.17058744300913	-3.01672057183067	0.00298656173162819	0.00429789331419927	-2.66039304552831	26088	ENSG00000100083	Q9UJY5
824	GGA2	-0.0871426852109423	9.13622065362759	-2.84453191259012	0.00504736033339407	0.00702800363607425	-3.13809638625664	23062	ENSG00000103365	Q9UJY4
825	GIGYF2	0.109637764191593	8.82104892953461	2.4780623324467	0.0142799038682568	0.0187094083294295	-4.06983973382541	26058	ENSG00000204120	Q6Y7W6
826	GJD2	-0.150013749432842	7.17187643492898	-2.84574107654322	0.00502919658859524	0.0070045514141354	-3.13482960577103	57369	ENSG00000159248	Q9UKL4
827	GK2	-0.181435255249992	5.24022470542015	-2.81947293240798	0.00543752592271759	0.0075405857657352	-3.20551626168926	2712	ENSG00000196475	A0A140VKG0
829	GKN1	-0.161276036451373	4.98911321720695	-3.2630772372368	0.00135531078196216	0.00204851448674515	-1.93382431079218	56287	ENSG00000169605	Q53YU7
831	GLOD4	0.17920290034487	7.42885818730874	4.34275717980839	2.52871695777052e-05	5.10168766484956e-05	1.81204447711231	51031	ENSG00000167699	Q9HC38
832	GLP2R	-0.153623877795052	5.74633794736913	-3.58640881925182	0.000448621579448636	0.000732801551152354	-0.905518380416813	9340	ENSG00000065325	B2RAN4
834	GLRX2	-0.0880499439984117	7.13868370971958	-2.08396828154034	0.0388005971931491	0.048012966261876	-4.93873867838118	51022	ENSG00000023572	Q9NS18
835	GLUL	0.133687544078679	10.0603151620923	2.79358021111666	0.00586937461853152	0.00809605764132465	-3.27461381615607	2752	ENSG00000135821	A8YXX4
837	GMEB1	0.0999430483994477	8.05780049171306	2.61941539599242	0.00968141979496566	0.0129976124487855	-3.72433775521624	10691	ENSG00000162419	B1AT47
840	GMPR	0.258437001830064	7.76439574757247	2.10057771531487	0.0372934999234085	0.0462019460562634	-4.90496560748434	2766	ENSG00000137198	P36959
841	GNA12	0.102054967036183	7.49188114231905	2.77119517555807	0.00626763183660086	0.00861180246910075	-3.3338863063269	2768	ENSG00000146535	E9PC54
844	GNAT1	-0.162901424098767	6.35375044662906	-3.79998340275054	0.000207329788102663	0.000356739087056594	-0.181321233507253	2779	ENSG00000114349	A0A024R2Z1
846	GNB2	-0.1909738883546	9.86533639218674	-2.81732193161511	0.00547226611272318	0.00758380431092931	-3.21127835222072	2783	ENSG00000172354	P62879
848	GNL3L	-0.0912760433547293	7.50318823895411	-2.28589101237455	0.0236128430441699	0.0300537397487658	-4.51106819266142	54552	ENSG00000130119	A0A024R9Y6
851	GNRH1	-0.186881594560017	5.32790393166191	-4.18485276347819	4.76042645028951e-05	9.15652574025581e-05	1.21017277369365	2796	ENSG00000147437	P01148
852	GOLGB1	-0.18869671468744	7.32455747811922	-2.55764437597483	0.0114958600437863	0.015280748417646	-3.87748739590102	2804	ENSG00000173230	Q14789
853	GON4L	-0.114246831843323	7.56845313535316	-2.49781851424772	0.0135377781552832	0.0177920291344404	-4.02261123502143	54856	ENSG00000116580	Q3T8J9
858	GP6	0.21008109196064	7.67063537060833	2.17505861006575	0.0311384046397207	0.0390094400671955	-4.75041092964982	51206	ENSG00000088053	Q9HCN6
868	GPD1	-0.159608911055496	6.74798082137411	-3.39368269432156	0.000875200988843109	0.00136305164282966	-1.52850232503676	2819	ENSG00000167588	P21695
870	GPLD1	-0.162425495652278	5.81244307729249	-3.30219445477635	0.00119050398622161	0.00181493248208516	-1.81387387207054	2822	ENSG00000112293	P80108
871	GPM6B	-0.138590451037333	5.43627982890703	-3.12780335636039	0.00210339395602374	0.0030876949892855	-2.33899330244829	2824	ENSG00000046653	Q13491
875	GPR107	0.12898380245192	8.20353476842519	2.51878233853654	0.0127880951859875	0.0168715682973732	-3.972117703954	57720	ENSG00000148358	Q5VW38
877	GPR162	-0.18059569651946	7.15497043715181	-3.28413941606023	0.00126410204119767	0.00191913344531098	-1.8693928781213	27239	ENSG00000250510	Q16538
879	GPR171	-0.24336569486636	5.0242204102076	-2.97018301141254	0.00344937792654696	0.00491655722200739	-2.79197427005838	29909	ENSG00000174946	O14626
880	GPR183	0.284585758048296	7.60168735745516	2.8655938520964	0.0047393820435091	0.00662963412733547	-3.0810150726056	1880	ENSG00000169508	A0A024RDX2
882	GPR19	-0.289864552279028	5.22636847397442	-3.19049407208069	0.00171871060045148	0.00255482055058001	-2.15309152100744	2842	ENSG00000183150	Q15760
884	GPR20	-0.230622279443945	7.37846616024685	-3.70158098213032	0.000297074064001543	0.000499091956724277	-0.519342819512241	2843	ENSG00000204882	Q59GP3
888	GPR3	-0.185262796710515	7.19937140196838	-3.69872524745318	0.000300160362724679	0.000503798197034016	-0.529042011934363	2827	ENSG00000181773	F1DAM5
890	GPR31	-0.166225301781128	6.13117498806685	-2.16488546979844	0.0319234823486217	0.0399316492262627	-4.7718201314933	2853	ENSG00000120436	O00270
891	GPR37	-0.102512036116065	5.44795851912683	-2.57372169398339	0.0109963932748749	0.0146590933978536	-3.8379493709086	2861	ENSG00000170775	O15354
892	GPR63	-0.155354524517755	5.41344087330506	-2.44493392915343	0.0156059308643521	0.020363742956117	-4.148257657139	81491	ENSG00000112218	A8K1C4
894	GPSM3	-0.250512822451858	9.779030003642	-3.66386559371234	0.000340362369153169	0.000566078608630783	-0.646933275997361	63940	ENSG00000213654	A0A024RCP6
908	GPX4	0.298162195330917	10.5137406128228	3.79616217621084	0.000210272730377035	0.00036121680893729	-0.19458500748552	2879	ENSG00000167468	P36969
910	GRAMD1B	-0.106809628170963	7.41707871658707	-2.13639539415394	0.0342139134696263	0.0426057022729666	-4.83127406866728	57476	ENSG00000023171	Q3KR37
913	GRAMD1C	-0.10681325220206	4.55123953937173	-2.36444950939443	0.0192931170747633	0.0248690811491176	-4.33469505957365	54762	ENSG00000178075	Q8IYS0
915	GRAMD4	-0.138327261957981	8.62369267211315	-2.37311484509808	0.0188622151663243	0.0243432287726984	-4.31490066723843	23151	ENSG00000075240	Q6IC98
916	GRAP	-0.160396966533508	6.8249998343409	-2.63311010639982	0.00931585813268665	0.0125322160521657	-3.68993126363627	10750	ENSG00000154016	I3L2P9
918	GRHL2	-0.164715976215911	5.86611911772864	-3.80578659335867	0.000202935018540907	0.00034980429267368	-0.161156765425874	79977	ENSG00000083307	B4DL28
920	GRK5	-0.133091907208449	8.37933592834843	-2.15220814504204	0.0329257423433294	0.0410932482105615	-4.79836713808813	2869	ENSG00000198873	P34947
921	GRM3	-0.154849010427135	5.5546356874672	-3.19206917096538	0.00170994552508052	0.00254250416921407	-2.14837908131381	2913	ENSG00000198822	A4D1D0
923	GRP	-0.14830217069266	6.8548357888301	-2.69853286980744	0.00773540676035912	0.0105114316592401	-3.52330536785781	2922	ENSG00000134443	A0A140VJM7
925	GRPR	-0.160189863529609	6.77096735549567	-3.6919931252008	0.000307556427278215	0.000515396345032825	-0.551882136136045	2925	ENSG00000126010	P30550
927	GRWD1	-0.146602261861009	7.23880131379887	-4.07524338844404	7.3133326141116e-05	0.000136222700571246	0.802826715650523	83743	ENSG00000105447	Q9BQ67
928	GSTA3	-0.2433050326412	5.4979764705224	-4.04109897895643	8.3460607174519e-05	0.000153517724539186	0.677710523892411	2940	ENSG00000174156	Q16772
930	GSTCD	-0.124936080707871	5.88719619477298	-3.88958481214585	0.000148543551080881	0.000262032242199262	0.132848138122247	79807	ENSG00000138780	Q8NEC7
932	GSTZ1	-0.095801777232654	6.77851910685747	-2.75739843503981	0.00652517022138086	0.00894827454977572	-3.37020317615576	2954	ENSG00000100577	O43708
935	GTF2A1	0.292914129681458	7.30947853298	3.35123811770056	0.00101026464301792	0.00155920646156112	-1.66173419339209	2957	ENSG00000165417	P52655
936	GTF2F1	-0.0846709503101	8.66976733829672	-2.49430479307694	0.0136671984650625	0.0179554449300697	-4.03103632170675	2962	ENSG00000125651	P35269
937	GTF2F2	0.136025417463999	5.94041405876093	2.91268526688227	0.00411195907185021	0.00579939333989938	-2.95202225877342	2963	ENSG00000188342	A0A024RDU9
939	GTF2H4	-0.112597942170518	6.68201533971484	-3.60256725659677	0.000423656863829354	0.000694375629388678	-0.851959122929512	2968	ENSG00000213780	A0A1U9X7S4
951	GTF3C4	0.083071017394289	7.21151184138497	2.24730890058711	0.0260290410852983	0.0329471308927884	-4.59565078645055	9329	ENSG00000125484	B3KNH2
954	GUCY2C	-0.130806440414482	4.94222672352737	-2.80788639771024	0.00562705900269418	0.00778408605485516	-3.2365073349859	2984	ENSG00000070019	P25092
955	GUCY2F	-0.0926075745599935	5.48489134704698	-2.22811191637168	0.0273097126173405	0.0344694528167932	-4.63723348282261	2986	ENSG00000101890	P51841
956	GUK1	-0.120320284817446	8.75164109073044	-2.8218375057863	0.00539956842761591	0.00749088590494366	-3.19917747765513	2987	ENSG00000143774	Q16774
959	GZMB	-0.57525962645942	8.03514195305636	-3.14398640675585	0.00199710302895392	0.00293980218252398	-2.29131486617817	3002	ENSG00000100453	J3KQ52
963	H6PD	0.21677230378419	8.32500272872369	2.390338321267	0.018030903450641	0.0233470592110242	-4.27535698538472	9563	ENSG00000049239	R4GMU1
965	HAS2	-0.196601535788926	4.47405201989096	-2.81133362157292	0.00557004967583365	0.0077102514828885	-3.22729891024644	3037	ENSG00000170961	Q92819
966	HCFC1	0.154924565132911	8.94199956222171	2.57772124017919	0.0108752047312809	0.0145048316624705	-3.82807819931814	3054	ENSG00000172534	P51610
968	HCLS1	-0.282126251340753	10.7725329102594	-3.84163040885023	0.000177688003793295	0.000309430260947605	-0.0360456538557647	3059	ENSG00000180353	P14317
969	HDAC11	-0.135254460175686	7.47765883367047	-3.69420508045284	0.000305107523814326	0.000511615873134347	-0.544381460606865	79885	ENSG00000163517	Q96DB2
974	HDC	-0.322375393184667	7.27379417787826	-2.63712855348463	0.00921097645948975	0.0123995134729003	-3.67980422742175	3067	ENSG00000140287	P19113
975	HDLBP	0.213271164110791	9.93022247362138	3.20987835949377	0.00161368794023238	0.00240955296653464	-2.09495523549971	3069	ENSG00000115677	Q00341
978	HEATR1	0.188164437487901	8.3623706217322	2.91176910517214	0.00412340239733019	0.00581321358847321	-2.95454978769206	55127	ENSG00000119285	A2VDI1
981	HERC4	0.215783282320677	6.56035488946952	3.70072676296209	0.000297994090572459	0.000500479069613855	-0.522244738635242	26091	ENSG00000148634	Q5GLZ8
983	HERC5	0.258773772789716	6.83547374805428	2.62148235287715	0.00962543056754446	0.0129276176621252	-3.71915526059616	51191	ENSG00000138646	B4DXV3
985	HERC6	0.136107298387851	6.58727799097756	2.18623726259453	0.0302950738498938	0.0379978185018891	-4.72677681374075	55008	ENSG00000138642	Q8IVU3
986	HES1	-0.136022740568057	6.59417600126276	-3.22500093175887	0.00153593031477443	0.00230411271831649	-2.04938662043073	3280	ENSG00000114315	Q14469
987	HES2	-0.160310173908226	5.88971069658858	-3.45767891026984	0.00070314176698864	0.00111339527928957	-1.32489649871441	54626	ENSG00000069812	Q9Y543
988	HEY2	-0.172377336642375	5.82757483520626	-3.98706704547557	0.000102696292516599	0.000186060279882311	0.481461707075212	23493	ENSG00000135547	Q9UBP5
990	HIGD1B	-0.205003313175004	5.89047043489387	-4.06514500815237	7.60532071066011e-05	0.000141223058956522	0.765734558977099	51751	ENSG00000131097	Q9P298
991	HINFP	0.0798243778664913	7.36202840282834	2.31127435593829	0.0221324979872996	0.0283088849075374	-4.45468732296469	25988	ENSG00000172273	Q9BQA5
993	HIPK2	0.200016811848144	8.2800659046724	3.47734533614022	0.000657002026777047	0.00104501552129534	-1.26167278418859	28996	ENSG00000064393	Q9H2X6
994	HIVEP3	-0.180737126407276	8.39766039965843	-4.01981737159823	9.05862590454744e-05	0.000165334342356961	0.600158302374876	59269	ENSG00000127124	Q5T1R4
995	HLA-DOA	-0.120497607147779	8.07661768896624	-2.30788794342869	0.0223251602778922	0.0285381041228546	-4.46224273727087	3111	ENSG00000204252	A0A1V0E3M7
1212	HLA-DQB2	0.132456525558992	6.48201513426313	2.23004972336442	0.0271779925587822	0.0343113663942917	-4.6330511603711	3120	ENSG00000232629	P05538
1236	HLTF	0.181103484099994	6.16658167363412	3.17740470790048	0.00179318037082445	0.00265788542576762	-2.19217390520264	6596	ENSG00000071794	A0A0C4DGA6
1240	HMG20A	0.0885940307462567	7.15914918232035	2.28120249081699	0.0238955709535955	0.0303807750579998	-4.52141858326658	10363	ENSG00000140382	Q9NP66
1242	HNF4G	-0.137735462734702	5.3174020344676	-3.44711747551505	0.000729158063651847	0.00115149648944185	-1.35872276829925	3174	ENSG00000164749	Q14541
1244	HNRNPL	0.129307539604829	9.34859566986371	2.11015429441893	0.0364476250347435	0.0452332683265258	-4.88537783786129	3191	ENSG00000104824	P14866
1248	HOMER1	-0.15071975468102	4.73115232996893	-3.48235131333964	0.000645719789164304	0.00102907649645028	-1.24553061361595	9456	ENSG00000152413	Q86YM7
1250	HOXA2	-0.132649344584092	5.49451860357633	-3.48709947369693	0.000635186944716767	0.0010136612602567	-1.23020146882061	3199	ENSG00000105996	O43364
1251	HOXB13	-0.128968261699007	5.74098854066227	-2.46579113275464	0.0147589054829653	0.0193155172201789	-4.09900051180918	10481	ENSG00000159184	Q4KR72
1253	HOXB6	-0.122392701770565	5.40969565341148	-2.49082161521685	0.0137965817027293	0.0181142046966015	-4.03937737444959	3216	ENSG00000108511	P17509
1254	HOXC11	-0.151581187939846	7.13332452484453	-3.07836985640212	0.00246137587400999	0.00358147242691041	-2.48329008599246	3227	ENSG00000123388	O43248
1255	HOXC13	-0.160705735308301	6.11290425053945	-3.63146219125267	0.000382247556487063	0.00063020637091587	-0.755676597274478	3229	ENSG00000123364	P31276
1256	HOXD1	-0.155104093600403	7.62406379981018	-3.42218453296512	0.000794201106389252	0.00124771099605457	-1.43822623510024	3231	ENSG00000128645	Q96CA4
1258	HP	0.613564080974958	7.64439663735564	3.88958019162143	0.00014854612668268	0.000262032242199262	0.132831781811618	3240	ENSG00000257017	P00738
1261	HPGD	0.194860064108887	6.09395576401755	2.5261998373551	0.0125318600612548	0.0165602925255007	-3.95415879910623	3248	ENSG00000164120	P15428
1262	HPS6	-0.158760034241628	7.99925629597918	-3.48939899233055	0.000630144119233723	0.00100621929066439	-1.222771204917	79803	ENSG00000166189	Q86YV9
1263	HSD17B14	-0.168880291604017	6.41494524321262	-2.98541446728221	0.00329110371886783	0.00470614076342351	-2.74910905656238	51171	ENSG00000087076	A0A140VJH8
1265	HSD17B6	-0.138851309636536	4.77334925000896	-2.97924891318823	0.00335434935284625	0.00478818697662009	-2.766484040895	8630	ENSG00000025423	A0A024RB43
1267	HSP90AB1	0.253313078402854	10.3397385579854	3.47324999354653	0.000666369285465498	0.00105933484849091	-1.27486378442196	3326	ENSG00000096384	A0A024RD80
1271	HSPA4L	-0.114319623057776	4.90457863855361	-2.60423447398774	0.0101016997679315	0.0135327305467578	-3.76228633692837	22824	ENSG00000164070	B4DZR0
1276	HSPA6	-0.212758719878185	9.44070910789977	-2.52771669013302	0.0124800296741986	0.0164959116057515	-3.95048027819331	3310	ENSG00000173110	B3KSM6
1278	HSPB3	-0.127274145089945	5.77944461980972	-2.48110559548411	0.0141632751325396	0.0185703666776752	-4.06258716003652	8988	ENSG00000169271	Q12988
1280	HSPB8	-0.233757735043354	5.40897092853276	-4.05494560262491	7.9115080898133e-05	0.00014631116791728	0.728346655081096	26353	ENSG00000152137	Q9UJY1
1281	HSPE1	-0.240516608134431	7.32118265420528	-3.28930622054127	0.00124261852734751	0.00188922191815477	-1.85353202778858	3336	ENSG00000115541	P61604
1282	HTN1	-0.147335577217948	4.24954812568916	-2.29577302726854	0.0230265185789629	0.0293744594717922	-4.48918761344361	3346	ENSG00000126550	P15515
1284	HTR1D	-0.156822263015409	6.49327393248635	-3.02269621848596	0.00293146792974496	0.00422434087810802	-2.64336561995148	3352	ENSG00000179546	P28221
1285	HTR3B	-0.0927495135468748	5.8418629505102	-2.2323224561783	0.0270242120129125	0.0341368894736934	-4.62814163250639	9177	ENSG00000149305	O95264
1286	HTT	-0.0802963848061502	8.20230287178037	-2.10239119285268	0.0371320371514517	0.0460234177899143	-4.90126280867283	3064	ENSG00000197386	P42858
1287	ICAM4	-0.167248787208981	6.72210365589522	-2.56301344602269	0.0113268451858002	0.0150711980981806	-3.86430884953475	3386	ENSG00000105371	Q14773
1289	ICMT	0.221789951582805	8.01642520928629	2.83404624837079	0.00520740236450015	0.00723849403379929	-3.16637291819888	23463	ENSG00000116237	A0A024R4F6
1292	IER5	-0.202804038913388	9.63105071899225	-3.21013510341228	0.00161233781925986	0.00240834717088206	-2.09418315569871	51278	ENSG00000162783	Q5VY09
1293	IFI35	0.282317934555021	8.89909352934291	3.3920213307385	0.000880153222492349	0.00137016073356141	-1.53374445461351	3430	ENSG00000068079	P80217
1294	IFI44L	0.544227882996806	8.45281784245182	2.69090026003462	0.00790638280578186	0.0107272733834108	-3.54293690854075	10964	ENSG00000137959	Q53G44
1296	IFITM2	0.199456871590966	10.1174568469493	2.14938520429109	0.0331525887526541	0.041347172661177	-4.80425854501441	10581	ENSG00000185201	Q01629
1297	IFNA1	-0.20226836343857	4.49220082395465	-2.37842768871513	0.0186022454413076	0.0240340376599474	-4.30273115378594	3439	ENSG00000197919	L0N195
1299	IFNA10	-0.175319092907292	4.77832044139551	-2.59206996125134	0.010450232198711	0.0139766913870781	-3.79254884636326	3446	ENSG00000186803	P01566
1300	IFNA2	-0.132324146884718	5.24609130659222	-2.21456035768091	0.0282465038842378	0.0356010006174956	-4.66638617500683	3440	ENSG00000188379	P01563
1301	IFNA5	-0.182461654444705	4.65901044978188	-2.5923926613551	0.0104408485814325	0.0139659023905502	-3.79174771904407	3442	ENSG00000147873	P01569
1302	IFNA8	-0.0969291915852759	5.76326524111638	-2.15728229934507	0.032521364648297	0.0406315930568781	-4.78775919957253	3445	ENSG00000120242	P32881
1303	IFRD1	0.187756602491702	7.75970946247308	2.26817628389923	0.0246966943094679	0.031369238304936	-4.55007097776774	3475	ENSG00000006652	A4D0U1
1305	IFT88	-0.131900523292307	5.84632691270142	-2.64387024026372	0.00903740597910233	0.0121777064940108	-3.66278256666431	8100	ENSG00000032742	B3KX42
1308	IGFBP1	-0.131217405230571	5.63053672111252	-2.71938466253718	0.00728523146787791	0.00994045605921949	-3.46941554586497	3484	ENSG00000146678	P08833
1309	IGHMBP2	-0.17869392339518	8.43360504941197	-2.70660117719892	0.00755831426614906	0.0102839616557764	-3.50249819197933	3508	ENSG00000132740	P38935
1310	IKBKB	-0.216561665332136	9.04708767690777	-3.91752432490914	0.000133721815854837	0.000237762544669976	0.232043245710166	3551	ENSG00000104365	O14920
1311	IKBKG	-0.195354347321855	8.67547747726283	-3.18265473793535	0.00176295861068699	0.00261619407093133	-2.17651521736868	8517	ENSG00000269335	Q9Y6K9
1313	IKZF4	-0.083497376488153	6.4211222302119	-2.1435714934887	0.0336240257659329	0.0419154228107057	-4.81636866860326	64375	ENSG00000123411	Q9H2S9
1314	IL1B	0.375025632265674	9.15137899650767	2.87117450960684	0.004660708295762	0.00653423293917406	-3.0658271329764	3553	ENSG00000125538	P01584
1315	IL1RAPL1	-0.140441865971143	5.35179505155797	-3.02313637455468	0.0029274470727573	0.00421911994206603	-2.64211022510676	11141	ENSG00000169306	Q9NZN1
1317	IL1RL1	-0.216549919247349	5.96983462657483	-3.77882523485506	0.000224129489758642	0.000382788626148174	-0.25462383696385	9173	ENSG00000115602	Q01638
1318	IL21	-0.126948448343707	5.91056993984266	-2.69724699044059	0.00776397502039244	0.010546198650907	-3.52661627254353	59067	ENSG00000138684	Q9HBE4
1320	IL23A	-0.148271620810973	6.93409988336986	-3.30710045325197	0.00117120753808737	0.00178834252072482	-1.79874234272495	51561	ENSG00000110944	Q9NPF7
1321	IL26	-0.11176043871735	4.03441539738883	-2.17754318897291	0.0309492269148255	0.0387816045201606	-4.74516783228836	55801	ENSG00000111536	Q9NPH9
1322	IL5RA	-0.132001000472961	6.43041745790142	-2.06838395348138	0.0402618908420924	0.0497457612151948	-4.97019685147739	3568	ENSG00000091181	A0A024R2C8
1325	IL7R	-0.475732669027056	6.87406246966431	-2.13363763924303	0.0344429694929162	0.0428674700322904	-4.83698964209449	3575	ENSG00000168685	P16871
1326	IL9	-0.158078875692317	5.6394986012024	-3.72820239098814	0.000269712016749139	0.00045564919554657	-0.428625139660604	3578	ENSG00000145839	P15248
1327	ING1	-0.101126254737816	8.11526427448094	-2.96156115359928	0.00354204121228257	0.005041182111845	-2.8161517226643	3621	ENSG00000153487	Q9UK53
1329	INPP4A	-0.128326018280799	8.39866238010074	-2.52176430714985	0.0126845265996505	0.0167515986945453	-3.96490374405617	3631	ENSG00000040933	Q96PE3
1331	INSIG2	0.166361195168044	6.98888593788221	3.20318239348963	0.00164927273141872	0.002458839835455	-2.11507225261718	51141	ENSG00000125629	A0A024RAI2
1334	INSR	0.151745506087865	7.59406145814051	2.66935237854546	0.00840766922671963	0.0113666972362764	-3.59808606652623	3643	ENSG00000171105	P06213
1335	INTS3	-0.139991991066067	9.25263709827167	-2.93304088525791	0.00386509510591228	0.00546794700457592	-2.89568113224551	65123	ENSG00000143624	Q68E01
1337	INTS5	-0.149208053291255	7.80269412000653	-3.46902390439161	0.000676166943916261	0.00107388838082897	-1.28846198491551	80789	ENSG00000185085	Q6P9B9
1338	IQCB1	-0.203207846429117	7.92558792950288	-2.9010569672925	0.0042593844981714	0.00599138355273288	-2.98404982257967	9657	ENSG00000173226	Q15051
1339	IRF5	-0.234390574904218	9.36041632469142	-3.2736117944417	0.00130895137551477	0.00198268184643096	-1.90164306538519	3663	ENSG00000128604	Q13568
1343	ISLR	-0.1193259665285	5.93673487668582	-2.10919304807001	0.0365317775659227	0.045327097901752	-4.88734775207127	3671	ENSG00000129009	A0A146E5L3
1347	ISOC2	-0.172743894690345	7.74876575429214	-3.7571403868299	0.000242681250663365	0.000412480343675586	-0.329398317648757	79763	ENSG00000063241	Q96AB3
1348	ITGA1	0.0743492591208739	5.11802705729406	2.15173204587793	0.032963906492184	0.0411360386229091	-4.79936125565795	3672	ENSG00000213949	P56199
1349	ITGB3BP	0.254380699888341	6.60243022057474	2.32769970642322	0.0212185871885137	0.027208842427926	-4.41789418889919	23421	ENSG00000142856	Q13352
1351	ITGB8	-0.183851228172039	5.30809082085817	-3.54972488879074	0.0005105380903506	0.000826429637707336	-1.02635507878838	3696	ENSG00000105855	P26012
1353	ITIH5	-0.135916682398462	5.96791430217911	-2.83762489065166	0.0051522686673376	0.00716749232499771	-3.15673301962186	80760	ENSG00000123243	G5E9D8
1358	ITPA	-0.160397128922444	8.3588275658837	-3.70628268314675	0.000292058044239039	0.000491131697669136	-0.503360361386195	3704	ENSG00000125877	A0A0S2Z423
1362	ITPR2	0.160453286492497	7.591626274327	2.9998508536187	0.00314728370938504	0.00451326271251186	-2.70830115932648	3709	ENSG00000123104	Q14571
1363	IVD	-0.087952030180027	7.45115289543768	-2.69286437650701	0.00786206162312502	0.010672600227168	-3.53788991605144	3712	ENSG00000128928	P26440
1365	JAG1	0.103963555927679	6.58579971667099	2.43488211724065	0.0160293549265569	0.0208777279075356	-4.17185813104084	182	ENSG00000101384	P78504
1367	JARID2	0.112830278391472	9.44644264764824	2.50622482553247	0.0132325761776774	0.0174276298199983	-4.00241047944195	3720	ENSG00000008083	Q92833
1368	KCNB2	-0.117469678494246	6.52984386370852	-2.60920674375179	0.00996227117211763	0.0133526915267888	-3.74987911611998	9312	ENSG00000182674	Q92953
1369	KCNC2	-0.21185636469064	6.25477917066778	-4.33778739686788	2.58021581737176e-05	5.19570323885417e-05	1.79283464505046	3747	ENSG00000166006	Q96PR1
1373	KCND3	-0.133898842111984	6.91486227013252	-2.5865805738745	0.0106110197646689	0.0141720785321846	-3.80616266024687	3752	ENSG00000171385	Q9UK17
1375	KCNJ1	-0.139083267940937	5.43383817571199	-3.15322640624824	0.00193866879842768	0.00285775139348492	-2.26399497502123	3758	ENSG00000151704	A8K432
1378	KCNK13	-0.182747930823456	6.71691073503247	-3.57934753606785	0.000459960918539516	0.000750399246582081	-0.928859986166197	56659	ENSG00000152315	Q9HB14
1379	KCNS3	-0.104833015734469	6.02672779064257	-2.29069755401329	0.0233260448277082	0.029717241014135	-4.50043664823263	3790	ENSG00000170745	Q9BQ31
1380	KCNV2	-0.174164313587674	5.80073745602211	-3.87764627990894	0.000155341960364155	0.000273136079512968	0.0906398942759408	169522	ENSG00000168263	Q8TDN2
1381	KDELR1	0.262098398526454	8.308251813433	2.3131910140392	0.0220241023751535	0.0281838356407912	-4.4504064925803	10945	ENSG00000105438	P24390
1382	KDM2A	-0.127735791661166	8.96737886986058	-2.80588714904135	0.00566036507823835	0.00782505631123513	-3.24184317167523	22992	ENSG00000173120	Q9Y2K7
1385	KDM5A	0.131823808027191	8.57444677944904	2.62147509373542	0.00962562669034535	0.0129276176621252	-3.71917346803275	5927	ENSG00000073614	P29375
1386	KERA	-0.13948786315194	4.63119562175312	-2.63038649499755	0.00938755496737539	0.0126206626928614	-3.69678711184731	11081	ENSG00000139330	O60938
1387	KIAA0100	-0.230270370517188	8.62575562542476	-3.64422344413528	0.000365202502348202	0.00060445345504136	-0.712947802185082	9703	ENSG00000007202	Q14667
1388	KIF13B	-0.0967451101301711	8.03808866368054	-2.27092764209914	0.0245255530268217	0.0311630544390165	-4.54403188285537	23303	ENSG00000197892	Q9NQT8
1389	KIF1B	0.190198698033431	7.8393592743909	4.29576424333204	3.05782132154698e-05	6.0869468724338e-05	1.63109075377768	23095	ENSG00000054523	O60333
1390	KIF25	-0.143934351956137	6.8557015760609	-3.38661006400404	0.000896465705086595	0.00139412247333555	-1.55080339322685	3834	ENSG00000125337	Q9UIL4
1391	KIF2A	0.508699891827076	9.20205678341218	3.68383475294059	0.000316750347733831	0.000529214585391463	-0.579514400512088	3796	ENSG00000068796	O00139
1393	KIF3B	-0.10631949422262	7.32543217709019	-2.75693623871529	0.00653396189151972	0.00895917256903143	-3.37141696367231	9371	ENSG00000101350	O15066
1394	KLF10	0.253377521002225	9.70976172134706	2.94832118271936	0.00368879707065021	0.00523669946878813	-2.85315716864528	7071	ENSG00000155090	Q13118
1395	KLF12	-0.198053321188067	7.11291718777447	-2.46242218102328	0.0148928886006703	0.0194836532007783	-4.10698294852274	11278	ENSG00000118922	Q8WWI3
1397	KLF15	-0.226388114998016	6.68502146599206	-3.81065494646347	0.000199316499018686	0.000344093859259202	-0.144220943782982	28999	ENSG00000163884	Q9UIH9
1398	KLF6	-0.224206642074467	10.0983710088194	-2.67363050744134	0.00830591728837325	0.0112377291440856	-3.58716886311125	1316	ENSG00000067082	D3GC14
1400	KLHL21	-0.200863603818997	7.22125336654301	-4.5675399544458	9.99159174846847e-06	2.14820235321826e-05	2.6986603971858	9903	ENSG00000162413	Q9UJP4
1401	KLK10	-0.179172104100175	7.07636627359635	-3.83314862490205	0.000183377837149326	0.000318523639175524	-0.0657384318388292	5655	ENSG00000129451	O43240
1402	KLK12	-0.103291605080263	7.22183532132301	-2.31241678975904	0.0220678319699469	0.0282363886926356	-4.45213611076531	43849	ENSG00000186474	Q9UKR0
1404	KRIT1	0.184682466607681	7.21707192510279	2.30668598036402	0.0223938964377857	0.0286156223637536	-4.46492194742696	889	ENSG00000001631	O00522
1406	KRT23	0.113655998958415	6.10260548770143	2.218700655126	0.0279573710178082	0.0352575359114	-4.65749708915764	25984	ENSG00000108244	Q9C075
1412	KRT32	-0.165973053678741	6.11929871042758	-3.60849649803249	0.000414829222976931	0.000680643369259489	-0.832254869651286	3882	ENSG00000108759	Q14532
1413	KRT38	-0.208490437849099	6.73226203689089	-4.06676799565019	7.5576540402536e-05	0.00014045291528111	0.771690919676943	8687	ENSG00000171360	O76015
1414	KRT4	-0.16938235426639	6.47105719820382	-4.3733939503729	2.23238751849464e-05	4.53142622414433e-05	1.93084473713331	3851	ENSG00000170477	B4DRS2
1415	KRT5	-0.160915511431384	6.77285226495561	-3.45757222049785	0.000703400168615202	0.00111363818306207	-1.3252386487733	3852	ENSG00000186081	P13647
1416	KRT75	-0.147999237049442	6.74487545853371	-3.25860296877083	0.00137545961795917	0.00207778446205313	-1.94746509996865	9119	ENSG00000170454	O95678
1417	L1CAM	-0.216136850777964	6.83514566772223	-4.40218462347411	1.98453717319349e-05	4.05705498436587e-05	2.04307893932215	3897	ENSG00000198910	P32004
1418	LAIR1	0.223775972032721	9.50205276326139	2.55668738336106	0.0115262217529463	0.0153134295267128	-3.87983369800702	3903	ENSG00000167613	Q6GTX8
1433	LALBA	-0.139179087095043	5.48017617957573	-2.5175708896701	0.0128303861416861	0.016925258136657	-3.97504618811042	3906	ENSG00000167531	A0A080YV01
1435	LAMC1	-0.159661387354204	6.49952177962572	-3.15833301923579	0.00190705834952027	0.00281545947313642	-2.24886603258432	3915	ENSG00000135862	P11047
1437	LAMC2	-0.131720255924658	6.22155279463886	-3.17738265500507	0.00179330832611664	0.00265788542576762	-2.19223963213848	3918	ENSG00000058085	Q13753
1438	LAMP3	-0.118717249747369	5.99818691791671	-2.92983200961349	0.00390308605783415	0.00551948409725186	-2.90458610076795	27074	ENSG00000078081	Q9UQV4
1439	LANCL1	0.141459882861056	7.71856918417781	2.44721148568028	0.0155113827007105	0.0202478430675367	-4.14289771862041	10314	ENSG00000115365	O43813
1443	LASP1	0.10824914094796	10.4693614601231	2.45065382219658	0.0153694469053863	0.0200823400121384	-4.13478785636068	3927	ENSG00000002834	B4DIC4
1446	LBP	-0.299834826558593	7.35473174659452	-3.43941366684429	0.000748701610493125	0.00118077758823644	-1.38334067644205	3929	ENSG00000129988	P18428
1448	LBX1	-0.152300814910371	6.20236704262052	-3.65753642136176	0.000348186709034351	0.000578094589232675	-0.668237304777874	10660	ENSG00000138136	P52954
1449	LECT2	-0.157242269947057	5.5147531832034	-3.117002645777	0.00217722275183503	0.00318724975927707	-2.37069373893666	3950	ENSG00000145826	O14960
1450	LENEP	-0.1214200042645	7.2685337928598	-2.74868305081023	0.00669277161466919	0.00917218448703727	-3.39305986132856	55891	ENSG00000163352	Q9Y5L5
1451	LEP	-0.140722579049728	5.78334770181457	-2.70452250931215	0.0076035848272239	0.0103402514011459	-3.50786422413662	3952	ENSG00000174697	A4D0Y8
1453	LGALS14	-0.152596838974696	6.10339388082361	-3.67177426900511	0.000330818720716793	0.000551329879308974	-0.620269171360879	56891	ENSG00000006659	Q8TCE9
1454	LGI2	-0.191579015626222	6.28783637977054	-3.59508355255424	0.000435051777933443	0.000712171501275211	-0.876790139757098	55203	ENSG00000153012	Q8N0V4
1455	LIM2	-0.121758053993641	6.58721993097116	-2.29153212687446	0.0232765595865033	0.0296684522262293	-4.49858853866757	3982	ENSG00000105370	P55344
1456	LIPG	-0.144071883548404	5.85172570832231	-3.43327730448184	0.0007646190412809	0.00120357332591249	-1.40291593902204	9388	ENSG00000101670	B4DTR8
1459	LLPH	0.254495132972422	5.83608927922841	3.04465412735828	0.00273696724979915	0.00395642287738445	-2.58054040793508	84298	ENSG00000139233	A0A024RB76
1461	LMCD1	-0.163929044086184	6.57778602734895	-3.61453166443788	0.000406022193024444	0.000667328588132226	-0.812170516926314	29995	ENSG00000071282	Q9NZU5
1465	LMOD1	-0.159886567223181	6.3705167534796	-3.4036474388848	0.000846041011617436	0.00132151855216709	-1.49701403374888	25802	ENSG00000163431	P29536
1466	LONRF3	-0.121746970595071	6.77581084188033	-2.84971745971361	0.00496988435617177	0.00693013324764104	-3.12407785827702	79836	ENSG00000175556	A8K2D3
1469	LOX	-0.153166998237538	6.07481007804827	-2.83863222344511	0.00513684572788075	0.00714884999211432	-3.15401756010586	4015	ENSG00000113083	B7ZAJ4
1474	LPIN1	-0.273284146823265	7.51026092879517	-4.2606871384867	3.52039121820075e-05	6.93743390193926e-05	1.49702990460115	23175	ENSG00000134324	Q14693
1475	LRP1	-0.21995160064497	9.58037447805098	-2.696697697598	0.00777620767738976	0.0105601099393593	-3.52803016369589	4035	ENSG00000123384	Q07954
1477	LRP1B	-0.129313614390963	4.62333736416053	-3.42862398717907	0.000776900423925684	0.00122125476451101	-1.41774023011188	53353	ENSG00000168702	Q9NZR2
1478	LRRC3	-0.142898494742135	6.37068349160874	-2.89911795507253	0.00428443325860939	0.00602342247359639	-2.98937922957373	81543	ENSG00000160233	Q9BY71
1479	LRRC61	-0.0910106148487042	7.11738615616966	-2.1811897861565	0.0306733764168919	0.0384541170540845	-4.73746238681836	65999	ENSG00000127399	A0A090N7W5
1481	LRRTM4	-0.121535799503619	5.55959408015931	-2.7748826951576	0.00620038089952036	0.00852381591967763	-3.32415193926498	80059	ENSG00000176204	Q6ZT31
1486	LRTM1	-0.13770357662799	6.7567488843819	-3.40382572854307	0.000845527661622458	0.00132110583075542	-1.4964499205537	57408	ENSG00000144771	Q9HBL6
1487	LSM14A	0.191689692234789	9.71106810252786	3.10056468163174	0.00229419932714772	0.0033506304136228	-2.41875414015882	26065	ENSG00000257103	Q8ND56
1489	LSM2	-0.11612988685193	7.41858693970971	-2.22249522136437	0.0276946476498161	0.0349428304751309	-4.64933659859421	57819	ENSG00000204392	Q9Y333
1495	LUM	-0.104328984841882	4.14569608845685	-2.5444335379103	0.0119213884046451	0.0158107096935933	-3.90980568719048	4060	ENSG00000139329	P51884
1496	LUZP1	-0.0665867112976457	7.94825493902008	-2.48321494624412	0.0140829359727019	0.0184673119345297	-4.05755542409842	7798	ENSG00000169641	Q86V48
1499	LYZL6	-0.201860216418549	5.85997905126142	-4.02360041868453	8.92785763996149e-05	0.000163116034676023	0.613919865752107	57151	ENSG00000275722	A0A080YUZ6
1503	MACF1	-0.267447923561605	8.2776953969341	-2.72844394857377	0.00709715134005413	0.0096938038779928	-3.44588510242608	23499	ENSG00000127603	Q6ZSD7
1505	MADD	-0.131862425531054	8.96373073200189	-3.46384282697913	0.000688363127855524	0.00109244042107372	-1.3051137122227	8567	ENSG00000110514	Q8WXG6
1507	MAGEA8	-0.133771477587104	6.00250339290524	-2.71060945552296	0.00747170766461071	0.0101726484583904	-3.49214033364958	4107	ENSG00000156009	B2R9W4
1509	MAGEB2	-0.197546526524528	5.31225013959928	-3.55445058480201	0.000502133041650821	0.000814066499502997	-1.01084776406393	4113	ENSG00000099399	O15479
1511	MALL	-0.191279407650306	6.86323650709536	-3.94040161207085	0.000122644209808919	0.000219242287077937	0.313698366228627	7851	ENSG00000144063	Q13021
1512	MAMLD1	-0.186571989104523	6.59415140724037	-4.26238014785765	3.49660205270841e-05	6.89567894589539e-05	1.50348050262755	10046	ENSG00000013619	Q13495
1513	MAP2K6	0.160632419870889	7.52339228554245	2.40444386709752	0.0173743883921233	0.0225492857668697	-4.2427740755137	5608	ENSG00000108984	A0A024R8K3
1516	MAP3K11	-0.14071678323722	9.0134743072771	-2.34145232918703	0.020479086615613	0.026324226474996	-4.38690125635041	4296	ENSG00000173327	A0A024R5E6
1518	MAP3K8	0.142190374157235	7.33026770646319	2.63477889578333	0.00927217271283628	0.0124781961416497	-3.68572739952955	1326	ENSG00000107968	P41279
1520	MAP4	-0.109533015224075	7.97938206120307	-2.94284686533881	0.0037510910033573	0.00531943724851017	-2.86841449804566	4134	ENSG00000047849	P27816
1521	MAP4K3	0.106325495596197	6.26411540125348	2.16424676723758	0.031973338674451	0.0399845808255191	-4.77316111965317	8491	ENSG00000011566	B3KMM5
1524	MAP4K5	0.179019783468615	7.01348072481784	2.63082724245966	0.0093759190498433	0.0126066173228497	-3.69567810642423	11183	ENSG00000012983	B3KWC4
1526	MAPKAP1	0.131264652965324	7.9709913790249	3.05772397279128	0.00262692016321166	0.0038072035051958	-2.54295404044464	79109	ENSG00000119487	Q9BPZ7
1528	MARK4	-0.149256140356457	7.85247180510392	-3.74557449940725	0.000253161710054216	0.000429330523958269	-0.369133805662931	57787	ENSG00000007047	Q96L34
1529	MAX	0.225569935632304	10.2124721971218	3.78778396953575	0.000216864483102831	0.000371517478240772	-0.223627688219353	4149	ENSG00000125952	P61244
1533	MB	-0.202820740008035	6.38646663968177	-3.63487925788753	0.000377611257453796	0.000623240740204631	-0.744247525860873	4151	ENSG00000198125	A0A1K0FU49
1535	MBD5	0.143613259995031	6.46326366982216	3.09498803525258	0.00233518657524796	0.00340767595171709	-2.43500788309541	55777	ENSG00000204406	Q9P267
1536	MBOAT2	0.163781491286962	7.53322105234442	2.1254470945993	0.0351310817627891	0.0436760348348543	-4.85392388585082	129642	ENSG00000143797	B0AZU0
1539	MC1R	-0.119217422014974	6.85093315230888	-2.86978908781307	0.00468012719354791	0.00655539210443333	-3.06960008082962	4157	ENSG00000258839	Q01726
1541	MCM4	-0.0715605830039259	6.84805225971284	-2.31163999298384	0.0221117834827213	0.0282858009429191	-4.45387093302694	4173	ENSG00000104738	B4DLA6
1544	MCPH1	-0.0869189085947664	6.71037115488586	-2.29561952060514	0.0230355279920863	0.0293806656836863	-4.4895281792284	79648	ENSG00000147316	Q8NEM0
1546	MCRS1	-0.106459018472281	8.33979221870651	-2.2215804290735	0.0277577874451749	0.0350183292070328	-4.6513051224742	10445	ENSG00000187778	Q96EZ8
1548	MDFIC	0.108840986472797	9.26260388025375	2.63487819051411	0.00926957921132254	0.0124762889740212	-3.68547718845596	29969	ENSG00000135272	Q9P1T7
1550	MDM1	0.24337761441188	6.78694525839755	3.23942918991104	0.0014650037625291	0.00220332244829604	-2.00573581002289	56890	ENSG00000111554	Q8TC05
1551	MDM4	-0.29306924646326	6.75973063014708	-3.3058053420531	0.00117627296848922	0.00179478508182947	-1.80273873653992	4194	ENSG00000198625	O15151
1558	MDN1	-0.168514903512935	6.86675020900556	-2.73363704722841	0.00699133265294073	0.00955542192230534	-3.43236459600889	23195	ENSG00000112159	Q9NU22
1560	MED24	0.0967495325960508	7.11459347120786	2.56763591293284	0.0111831210219785	0.0148893022293628	-3.85294253586183	9862	ENSG00000008838	O75448
1562	MED9	-0.0754343740414569	6.48618287999185	-2.21459980953594	0.0282437365793208	0.0356010006174956	-4.66630154665423	55090	ENSG00000141026	Q9NWA0
1563	MEP1A	-0.145268548360093	5.05884390266766	-3.16097114671951	0.00189091593622213	0.00279590888325274	-2.24104184482968	4224	ENSG00000112818	Q16819
1565	METTL1	-0.145829519728636	6.57155276125193	-3.94727779349389	0.000119489136170884	0.000214215986854023	0.338317215026906	4234	ENSG00000037897	Q9UBP6
1566	METTL3	-0.293147299038473	8.54615029464029	-4.34628375713153	2.49277346922354e-05	5.0330012211279e-05	1.8256862784277	56339	ENSG00000165819	Q86U44
1567	METTL8	-0.144501217633435	6.58276527081718	-3.20636224758131	0.00163228389704987	0.00243522338051919	-2.10552344456745	79828	ENSG00000123600	B3KW44
1571	MFAP4	-0.138449376678162	5.95634758225238	-3.39870037930436	0.000860402037694724	0.0013425664280992	-1.51265652242007	4239	ENSG00000166482	A0A024QZ34
1573	MFN1	0.206614633121268	7.02884762236561	3.47958339676465	0.000651935304404602	0.00103742323158518	-1.25445843206464	55669	ENSG00000171109	A0A0C4DFN1
1575	MFSD6	0.125561036912382	7.23197768465144	2.39386714892921	0.0178646355803621	0.0231487263244129	-4.267222309056	54842	ENSG00000151690	Q6ZSS7
1576	MGAT4A	0.352480184922211	6.54439787737748	3.55149625996526	0.000507372160913937	0.000821932051115506	-1.02054439689282	11320	ENSG00000071073	Q9UM21
1577	MIF	-0.125549261701407	9.59499578808652	-2.10580038261139	0.0368301266386723	0.0456652236532334	-4.89429368202466	4282	ENSG00000240972	I4AY87
1581	MKLN1	0.17182678917899	7.38459511707325	2.81550506258074	0.00550176729579639	0.00762070575149753	-3.21614228171556	4289	ENSG00000128585	B4DG30
1583	MKNK2	-0.139839445629759	10.2174461742649	-3.10317540522492	0.0022752405751501	0.00332385696143829	-2.41113602734532	2872	ENSG00000099875	Q9HBH9
1585	MLEC	0.205246542457674	8.6574010166038	2.49984344352262	0.0134636918470392	0.0177030055588048	-4.0177509575397	9761	ENSG00000110917	F5GX14
1587	MLNR	-0.11929072342014	6.36086741922183	-2.24802588289307	0.0259822424348941	0.0328918194395425	-4.59409125317916	2862	ENSG00000102539	O43193
1588	MMP10	-0.099152485484356	4.47309770695271	-2.50601279743698	0.0132401979964178	0.0174355028495167	-4.00292076190526	4319	ENSG00000166670	P09238
1589	MMP20	-0.156086996244683	5.21043192577244	-3.3408368093474	0.00104621399950356	0.00161117259746402	-1.6941625594911	9313	ENSG00000137674	O60882
1590	MMP24	-0.162824183692249	6.27568381148072	-3.45929219358581	0.000699245249566281	0.00110788693111741	-1.31972165879524	10893	ENSG00000125966	Q86VV6
1592	MMP9	0.380502739185148	7.93037448256998	2.57202288257909	0.0110482338085878	0.0147226495506826	-3.84213790561393	4318	ENSG00000100985	P14780
1593	MMRN2	-0.129931757290061	6.24309820568825	-3.08278796296948	0.00242722617848713	0.00353517726572843	-2.47047620366558	79812	ENSG00000173269	Q9H8L6
1594	MOG	-0.140651227053521	5.86832873237038	-2.5824103661588	0.0107346488221131	0.0143281758629916	-3.8164871896712	4340	ENSG00000204655	Q16653
1610	MOGAT2	-0.261245330327587	6.70931412284588	-3.85896988831162	0.000166573497692134	0.000291675502150036	0.0248242885348864	80168	ENSG00000166391	Q3SYC2
1611	MORC1	-0.164007222342817	4.86077385155846	-3.04202176995239	0.00275963966201338	0.00398756651979753	-2.58809329699822	27136	ENSG00000114487	Q86VD1
1612	MOS	-0.198449327522375	5.78038711711844	-3.15898409675166	0.00190306264388858	0.00281073421544106	-2.24693559297003	4342	ENSG00000172680	P00540
1613	MPHOSPH9	0.195708113420068	6.27603237231963	3.48944919387861	0.000630034448235959	0.00100619565697795	-1.22260894574717	10198	ENSG00000051825	Q99550
1614	MPP1	0.177577190745717	10.2461911789108	2.35171091339667	0.0199423388287875	0.0256716161692099	-4.36367178231121	4354	ENSG00000130830	B4E325
1616	MPP3	-0.206775416661078	6.91708669956408	-4.23990595770063	3.82533428471839e-05	7.49658082478256e-05	1.41801567638453	4356	ENSG00000161647	D3DX46
1618	MRM1	-0.0845925840056605	6.72208926831703	-2.35419387329952	0.0198143045393147	0.0255129918591686	-4.35803517517561	79922	ENSG00000278619	Q6IN84
1620	MRPL24	-0.128707043611112	8.08262174827241	-2.63873432669332	0.00916936409945713	0.0123492413509641	-3.67575351356213	79590	ENSG00000143314	Q96A35
1621	MRPL33	0.150966406081702	8.59052842677714	2.52818688824794	0.0124640021109517	0.01648088846637	-3.94933958771879	9553	ENSG00000243147	O75394
1622	MRPS28	0.144940453616131	6.66760398870618	2.69133837121634	0.00789647709437433	0.0107152042045719	-3.54181142876019	28957	ENSG00000147586	A0A0S2Z563
1624	MS4A12	-0.149390482395976	5.27263267133375	-2.69434141972727	0.00782887963679368	0.0106289167214329	-3.53409229880996	54860	ENSG00000071203	Q9NXJ0
1625	MS4A5	-0.158730015641527	4.95344953141785	-2.9489003059321	0.00368226289807042	0.0052288231753829	-2.85154162766818	64232	ENSG00000166930	Q9H3V2
1626	MSH4	-0.211714102300075	4.51461185153374	-4.06899963770711	7.49257690154601e-05	0.000139365609641875	0.77988417033564	4438	ENSG00000057468	O15457
1627	MSN	0.212221299842732	12.1593430083882	3.2306205476033	0.00150793398113921	0.00226435619481275	-2.03240543280773	4478	ENSG00000147065	P26038
1629	MTAP	-0.104130085746479	6.98840814943745	-2.76192624804059	0.00643961077737007	0.00883665569993362	-3.35830280488671	4507	ENSG00000099810	Q13126
1630	MTX2	0.122928073591773	6.14360856437125	2.50122993866791	0.0134131728535466	0.0176457592761988	-4.01442096836926	10651	ENSG00000128654	O75431
1631	MUL1	0.133335143333393	8.00448708657424	2.28829456990852	0.0234690429298232	0.0298886490530385	-4.50575439430168	79594	ENSG00000090432	A0A024RAA0
1633	MVP	-0.173359971820876	9.29123420748216	-3.53209684071033	0.000543073704874358	0.000875355579619673	-1.0840467081448	9961	ENSG00000013364	Q14764
1637	MX2	0.298673911809676	9.78481483067137	3.5804055598608	0.000458244865408522	0.000747944758775436	-0.925365088014941	4600	ENSG00000183486	P20592
1638	MXRA5	-0.118005849469554	6.05560841575539	-2.54721354450751	0.0118306889722631	0.0156923820960258	-3.90301760600208	25878	ENSG00000101825	Q9NR99
1639	MXRA7	-0.190306855704562	7.09454352202891	-2.12101060558418	0.035508727794009	0.0441093425841251	-4.86307083927418	439921	ENSG00000182534	P84157
1641	MYL7	-0.131955036115706	6.14456014188975	-2.52375237238482	0.0126158950101486	0.0166651117795039	-3.96008986262593	58498	ENSG00000106631	Q01449
1642	MYOT	-0.133199293358271	5.01805508976195	-2.9119328045315	0.00412135557061845	0.00581110039643436	-2.9540982222285	9499	ENSG00000120729	Q9UBF9
1645	MYOZ1	-0.187451693040577	5.77584025138447	-4.26563276696804	3.45132999613213e-05	6.81273142359527e-05	1.51587910030998	58529	ENSG00000177791	Q9NP98
1646	MYT1L	-0.142696105736779	5.48938751120792	-3.87188093903733	0.00015872994100411	0.000278631207264083	0.0702949365227301	23040	ENSG00000186487	Q9UL68
1647	NAALADL1	-0.09065093963431	6.78081594942122	-2.23960825311935	0.0265363323182267	0.0335612139956013	-4.61237135275404	10004	ENSG00000168060	Q9UQQ1
1648	NACC2	-0.20309271855491	9.16408350015668	-3.5751965626936	0.000466752200657625	0.000761010582655614	-0.942563169373607	138151	ENSG00000148411	A0A024R8I0
1650	NAE1	0.207444336412937	7.19876492136804	2.71882418593462	0.00729701454529016	0.00995525292865287	-3.47086898386093	8883	ENSG00000159593	Q13564
1651	NAP1L1	0.266395143982534	9.66341181191845	2.69055092303604	0.00791428938034932	0.0107366274197985	-3.54383421357161	4673	ENSG00000187109	B7Z2V4
1657	NAPA	0.175714899291041	9.25017613735426	2.53652555483008	0.0121828045471321	0.0161332032746764	-3.92907773211677	8775	ENSG00000105402	A0A024R0R9
1659	NAPG	0.125251942505556	7.07295136491084	2.73438111263506	0.00697628872944052	0.0095385481841493	-3.43042547135544	8774	ENSG00000134265	Q6FHY4
1662	NCK2	0.439511289942477	9.44619533042843	4.27502206523488	3.32377495748916e-05	6.57685768640486e-05	1.55171181458802	8440	ENSG00000071051	A0A0S2Z4M6
1665	NCKIPSD	-0.0995247717799854	7.77495252429336	-2.66443484457445	0.00852601853128286	0.0115193570118199	-3.61061525401085	51517	ENSG00000213672	Q9NZQ3
1666	NDN	0.133841818884519	5.96566744594517	2.23395527329067	0.0269141989213125	0.0340026198641382	-4.62461154851636	4692	ENSG00000182636	Q99608
1670	NDP	-0.153024010745831	5.21904334586997	-2.90577787983437	0.004198957968893	0.00590952072957526	-2.97106096271313	4693	ENSG00000124479	Q00604
1671	NDRG1	0.12330813129109	9.41146161472768	2.17691682176044	0.0309968248400897	0.0388366596874177	-4.74649015806303	10397	ENSG00000104419	Q92597
1674	NDRG2	0.249876439155146	7.96152156583489	3.88092078749043	0.000153448424788708	0.000270030528174719	0.102206184590101	57447	ENSG00000165795	Q9UN36
1675	NDUFA13	-0.191615530574284	9.10416797363533	-3.19218557455655	0.001709299414892	0.00254189983095128	-2.14803073985147	51079	ENSG00000186010	Q9P0J0
1676	NDUFS7	-0.143630182831446	8.72003322646358	-2.95319655594031	0.00363411966819919	0.00516460849536655	-2.83954782023027	374291	ENSG00000115286	O75251
1678	NECAB2	-0.138945054820359	6.91649098327447	-2.79710101727025	0.00580887448611234	0.00801886278793537	-3.26525197863107	54550	ENSG00000103154	Q7Z6G3
1679	NECAP2	0.162139599946647	9.92672465719242	2.64812490926496	0.00892938912764154	0.012038273940227	-3.65201979365094	55707	ENSG00000157191	Q9NVZ3
1682	NEDD4L	0.146454441976422	6.52832350031772	3.04610890366303	0.00272451114428465	0.00393949082430579	-2.57636380756784	23327	ENSG00000049759	A0A024R2A4
1687	NEFH	-0.163336450287924	5.94003504661683	-3.59437669569592	0.000436142863239192	0.000713737263927615	-0.879133243613907	4744	ENSG00000100285	P12036
1688	NEFM	-0.15204327031482	5.44444679312589	-3.48046476167242	0.000649950078890963	0.00103535153750639	-1.25161627829338	4741	ENSG00000104722	Q9UK51
1690	NENF	-0.153882092697575	8.37874211844151	-3.34871118302195	0.00101889058864491	0.00157091925907369	-1.6696204812138	29937	ENSG00000117691	Q9UMX5
1691	NFX1	0.0977799234401289	8.05648419035052	2.43009532855321	0.0162345553996309	0.0211320194610316	-4.1830653053108	4799	ENSG00000086102	Q12986
1692	NFYC	0.191213624397099	8.69277108772981	2.1259794695466	0.0350859980085646	0.0436250990479292	-4.85282504785198	4802	ENSG00000066136	Q13952
1693	NHLH2	-0.149994340552083	5.33350658328005	-3.20355702405265	0.00164726271031951	0.00245618843043002	-2.11394770250007	4808	ENSG00000177551	A0A024R0I7
1695	NID1	0.239284647804475	8.05952853638563	2.16867151567257	0.0316293278144667	0.0395823776755438	-4.76386349326973	4811	ENSG00000116962	P14543
1696	NID2	-0.134507464962587	6.00971692939367	-2.91814942976898	0.00404431107213269	0.00570929897924122	-2.93693280760449	22795	ENSG00000087303	Q14112
1697	NIPAL3	-0.100321089167896	6.58912586794697	-2.19625480042778	0.0295562444378952	0.0371370132103207	-4.7055008176396	57185	ENSG00000001461	Q6P499
1699	NKTR	-0.33536425436872	8.66459832268439	-2.52505122584546	0.0125712357021655	0.0166081870773751	-3.95694294551847	4820	ENSG00000114857	A0A024R2N6
1701	NLGN1	-0.133574376152793	4.72290489969176	-3.19715883351504	0.00168190564785282	0.0025043227995405	-2.13313771287404	22871	ENSG00000169760	Q8N2Q7
1702	NME4	-0.148384089769085	7.96540234568103	-2.07971019625769	0.039195276094564	0.0484730758231047	-4.94735612095583	4833	ENSG00000103202	A0A087WVT9
1704	NOL12	-0.148490690294562	8.34499875010749	-3.40853029665596	0.000832086716892435	0.00130144694283456	-1.48155536093952	79159	ENSG00000273899	A0A024R1M6
1706	NOL6	-0.112642537973916	7.49120049919682	-3.14371728981287	0.00199882914767381	0.00294193476828038	-2.29210950730105	65083	ENSG00000165271	Q9H6R4
1707	NOL8	0.11068222724	7.8676427058366	2.39753312847137	0.0176933432946738	0.0229379781179942	-4.25875967207769	55035	ENSG00000198000	A6H8Z4
1709	NOL9	0.114091756105795	8.18476199714922	2.25364035641665	0.0256183089725342	0.0324582230274397	-4.58186290958303	79707	ENSG00000162408	Q5SY16
1710	NOP16	-0.0982114294383081	7.59458861913463	-2.26274307717917	0.0250377233505886	0.0317719662426827	-4.56197648039074	51491	ENSG00000048162	Q9Y3C1
1712	NOP2	-0.174011220728749	8.42209192363255	-4.06590899444183	7.58284701117807e-05	0.000140896418010782	0.768538148298259	4839	ENSG00000111641	P46087
1713	NOTCH1	-0.186387622027176	8.27404662944198	-3.85173229507243	0.000171130000052389	0.000299110873525979	-0.00061063280801843	4851	ENSG00000148400	P46531
1714	NOX3	-0.127614025657828	5.44316535010666	-3.21864361609362	0.00156818411364904	0.00234983903777363	-2.06856582964342	50508	ENSG00000074771	Q9HBY0
1715	NPC1L1	-0.165409276025947	6.66282466759711	-4.06825512159137	7.51422810834032e-05	0.000139743824858947	0.7771503511924	29881	ENSG00000015520	A0A0C4DFX6
1717	NPFFR1	-0.148274547263572	7.39033461803184	-2.96775811164715	0.00347521174487323	0.00495071803440234	-2.79878052125645	64106	ENSG00000148734	Q9GZQ6
1718	NPTX1	-0.185678759446586	6.83505749157303	-4.20321048864094	4.42662735355756e-05	8.56396163624585e-05	1.27923927898976	4884	ENSG00000171246	Q15818
1719	NPTX2	-0.138662535877584	6.41649282106468	-3.68804278487873	0.000311976225916984	0.000521978206669117	-0.56526826456976	4885	ENSG00000106236	P47972
1720	NPY5R	-0.155933487409322	5.1114560901768	-2.70150540933602	0.00766972985354005	0.0104248564432456	-3.51564612609912	4889	ENSG00000164129	Q15761
1721	NQO1	0.227866020592244	6.47142717972122	4.22549948878035	4.05142385866675e-05	7.90169206418161e-05	1.3634187484411	1728	ENSG00000181019	P15559
1723	NR0B2	-0.116055709891689	6.56021962671793	-2.20246514249638	0.0291061089445596	0.0366365287759315	-4.69226495249039	8431	ENSG00000131910	Q15466
1724	NR2E3	-0.150742487699952	6.27644450571064	-3.58579687501364	0.000449593745654784	0.000734230082583787	-0.907542748699592	10002	ENSG00000278570	Q9Y5X4
1726	NR4A2	-0.253628310451734	7.16716137140408	-2.82196190097683	0.00539757826820622	0.00748910454115583	-3.19884387499288	4929	ENSG00000153234	F1D8N6
1730	NR6A1	-0.157292797009426	6.68468996590998	-3.5697049388102	0.000475882094067239	0.000775300382438884	-0.960671412144445	2649	ENSG00000148200	F1DAM1
1733	NRBF2	0.211072055949465	8.27365269630574	3.74763424059923	0.000251264436366713	0.000426453930565747	-0.362064873955729	29982	ENSG00000148572	Q96F24
1734	NRL	-0.258057741363612	6.93150517235599	-4.48704652950242	1.39848462621745e-05	2.93709464270541e-05	2.37720824903891	4901	ENSG00000129535	P54845
1736	NRP2	-0.11310614168841	7.04067008646079	-3.18027150707553	0.00177661858524756	0.00263535898113785	-2.1836262275996	8828	ENSG00000118257	O60462
1742	NUCKS1	0.1552384147003	8.77123677595145	2.53820291067603	0.0121269310648784	0.0160672368362399	-3.92499456454445	64710	ENSG00000069275	Q9H1E3
1743	NUDT2	0.128379573821667	6.90177697732692	2.62689257853908	0.00948025702382589	0.0127388326358416	-3.70557246744929	318	ENSG00000164978	P50583
1744	NUP160	0.14040562247985	6.72463638821335	3.35199734480212	0.00100768630869102	0.00155567991120479	-1.6593637240485	23279	ENSG00000030066	Q12769
1745	NUP210	-0.0865461421762301	9.32988791393049	-2.17231635830197	0.0313483642083933	0.0392492917948553	-4.75619124704527	23225	ENSG00000132182	Q8TEM1
1746	NVL	-0.129988622071876	7.1313608833028	-2.74873445065553	0.00669177181908628	0.00917199947185695	-3.39292525401181	4931	ENSG00000143748	O15381
1748	NYX	-0.138118802261683	7.01631926541339	-2.81790077705379	0.00546289750902643	0.00757181011248489	-3.20972813394889	60506	ENSG00000188937	Q9GZU5
1749	OAS2	0.605013209437452	9.6046806169088	4.0734157103181	7.36537286777879e-05	0.00013714386347553	0.796108013232853	4939	ENSG00000111335	P29728
1751	OCA2	-0.167969568152961	6.90089745615435	-4.1567391279619	5.31873023925895e-05	0.000101259770744098	1.10486877126053	4948	ENSG00000104044	Q04671
1753	OCEL1	0.110423617021977	7.46412641218896	2.27081914952636	0.0245322818324583	0.0311678702821098	-4.54427014835928	79629	ENSG00000099330	Q9H607
1755	OGDH	0.183518747072574	9.02229867984024	2.48843099807814	0.0138860124279831	0.0182248543263443	-4.04509588415259	4967	ENSG00000105953	A0A140VJQ5
1759	OGG1	-0.0993337771687113	7.54877132465892	-3.38279011442809	0.000908150991416185	0.00141105323981249	-1.56283160033512	4968	ENSG00000114026	E5KPN1
1767	OLAH	-0.140921523397944	4.49575302482221	-3.15940553175632	0.00190048040968543	0.00280770235758792	-2.24568585522545	55301	ENSG00000152463	Q9NV23
1768	OLFM4	0.747251837293242	7.11009242358709	2.38790223338489	0.0181464816999629	0.0234823798084196	-4.28096616965563	10562	ENSG00000102837	A0A024QZ95
1770	OMD	-0.215058935878882	4.45941086018866	-3.50994708809693	0.000586722282710537	0.000941560982059004	-1.15619023834408	4958	ENSG00000127083	Q99983
1771	ONECUT2	-0.189748042992861	6.86472561563952	-3.8416035582101	0.000177705748638709	0.000309430260947605	-0.0361397372442527	9480	ENSG00000119547	O95948
1772	OPCML	-0.209073339608866	6.67252319329287	-4.47610826234571	1.46339852205135e-05	3.05888938211995e-05	2.33386448159374	4978	ENSG00000183715	Q14982
1776	OR10H2	-0.20875285055514	5.00878771322126	-2.38373756197429	0.0183455889059705	0.0237255598020635	-4.29054317976834	26538	ENSG00000171942	A0A126GWJ7
1778	OR11A1	-0.171473890777894	5.57180868369109	-3.63880096679911	0.000372355671463105	0.000615236680407804	-0.731119422475119	26531	ENSG00000204694	A0A024RCH9
1794	OR12D2	-0.150198188022655	5.61778461506939	-2.53461844191043	0.0122466110542327	0.0162055591816834	-3.93371717815037	26529	ENSG00000280236	A0A126GV87
1806	OR1A2	-0.176221210408882	5.34826671572746	-2.8518619434211	0.00493816273469141	0.00688952301554027	-3.11827377833154	26189	ENSG00000172150	A0A126GVH4
1808	OR2S2	-0.192291205741181	6.43959161282601	-3.25769690388436	0.00137957368631729	0.00208340574072066	-1.95022545264051	56656	ENSG00000278889	Q9NQN1
1809	OR3A3	-0.211628951709212	7.02829253839632	-3.84182097233645	0.000177562113983586	0.00030933373536628	-0.0353779127133107	8392	ENSG00000159961	P47888
1810	ORM1	0.38343066720625	5.94119690489876	2.38803427160275	0.0181402005025101	0.0234771161109972	-4.28066228281154	5004	ENSG00000229314	P02763
1811	OSGEP	-0.321085568696214	7.25077078789857	-4.43170413181114	1.75797696593164e-05	3.617598700169e-05	2.15874754465822	55644	ENSG00000092094	Q9NPF4
1812	OTOR	-0.112590639592844	5.90507912434362	-2.14483243543348	0.0335212864987254	0.0417922610327356	-4.81374471496612	56914	ENSG00000125879	Q9NRC9
1813	OVOL1	-0.15174060825021	6.6300967367922	-3.27536332013152	0.00130138821185919	0.00197178905356836	-1.89628370791611	5017	ENSG00000172818	O14753
1815	OVOL2	-0.192837542957878	6.52227809613003	-3.93525826265685	0.000125055860308481	0.000223327572728027	0.2953065131145	58495	ENSG00000125850	Q9BRP0
1816	OXCT1	-0.150014005434076	6.25950714513662	-2.31386987229058	0.0219858218715997	0.0281416397260665	-4.44888947779719	5019	ENSG00000083720	A0A024R040
1818	P2RX1	-0.166745837762535	9.46506350965441	-2.24482470509699	0.0261917582934631	0.0331451841618506	-4.6010506429066	5023	ENSG00000108405	P51575
1819	P2RY4	-0.176714197757305	6.27032754869011	-3.60421121283214	0.000421191705912122	0.000690548652481676	-0.846498614116043	5030	ENSG00000186912	P51582
1820	PA2G4	-0.135571072495097	9.77626204207851	-2.46859621670033	0.014648166824944	0.0191753218150278	-4.09234641614385	5036	ENSG00000170515	A0A024RB85
1822	PAM	0.345387108578841	7.0041766799511	3.54473941894775	0.000519548597326304	0.000840374016050447	-1.04269585450547	5066	ENSG00000145730	P19021
1824	PANX1	0.18423209355258	7.57331046101069	2.62580967799244	0.00950915587641355	0.0127760460128252	-3.70829322342003	24145	ENSG00000110218	A0A024R397
1826	PARN	0.104573482803858	8.48464983230032	2.13044764284987	0.0347095759778206	0.0431773120831299	-4.84359237455341	5073	ENSG00000140694	B3KN69
1830	PARP11	0.128221974394506	6.13664439365262	3.60818328751894	0.000415291168128935	0.000681295920986154	-0.833296425684772	57097	ENSG00000111224	Q9NR21
1831	PARP3	-0.113172631037868	7.57630930224845	-3.01590831812043	0.00299412368400823	0.00430702235081938	-2.6627052270403	10039	ENSG00000041880	Q9Y6F1
1833	PARP6	-0.170707802224241	9.04987378285532	-3.25189745458836	0.00140617917632063	0.00212086694312523	-1.96787779964486	56965	ENSG00000137817	A0A024R5Z4
1835	PCCA	0.136514736326407	6.26032140327569	2.80636074985603	0.00565245903396171	0.00781514541965818	-3.24057947864179	5095	ENSG00000175198	P05165
1836	PCCB	0.077037254363967	7.39350349772847	2.38128086626432	0.0184639434479833	0.0238669816220976	-4.29618527489268	5096	ENSG00000114054	P05166
1837	PCDHB3	-0.28025925614948	5.79834392280639	-3.99312558752336	0.000100345566813592	0.000182050133702525	0.503360174379423	56132	ENSG00000113205	Q9Y5E6
1838	PCID2	0.116337899479461	7.29111384314569	2.49774644773919	0.0135404215494122	0.0177932983463097	-4.02278414362741	55795	ENSG00000126226	Q5JVF3
1840	PCLO	-0.232415285911375	5.55006460558762	-4.10578566907811	6.49396343884148e-05	0.000121902612800624	0.915461398939152	27445	ENSG00000186472	Q9Y6V0
1841	PCM1	0.157869960730315	8.39775586038573	2.19008320711604	0.0300095479579676	0.0376664219694916	-4.71861931752166	5108	ENSG00000078674	B9EIS5
1844	PDCD1LG2	0.16248026159386	5.9063965069974	2.50917757512033	0.0131268393832631	0.0172991126365418	-3.99530003909098	80380	ENSG00000197646	Q9BQ51
1845	PDE4B	0.166261583587704	7.3959443163328	2.28467700743517	0.0236857675450503	0.0301371247119415	-4.51375013808018	5142	ENSG00000184588	Q07343
1850	PDE4DIP	-0.0872577850891805	7.10709405041599	-2.5521621961611	0.011670763913573	0.0154860655657895	-3.89091737784892	9659	ENSG00000178104	Q5VU43
1857	PDE7B	-0.0907325283313103	6.31810286411165	-2.37534925248512	0.0187524920603306	0.0242128414573053	-4.30978565162449	27115	ENSG00000171408	Q9NP56
1858	PDE8B	-0.135760213776058	6.14803413262152	-3.20539923135142	0.00163741170854338	0.00244218655334145	-2.10841616850097	8622	ENSG00000113231	B3KN77
1862	PDHA1	0.126375596102653	8.92934992284867	2.72330290742134	0.00720333730246049	0.00983504060632028	-3.45924708187262	5160	ENSG00000131828	A0A024RBX9
1864	PDHA2	-0.211922439538026	6.50337267632025	-3.36259043870058	0.000972347769334595	0.00150440852539208	-1.62624144249808	5161	ENSG00000163114	P29803
1865	PDLIM3	-0.153831721819737	5.62485050249515	-3.26600200183805	0.00134228872399611	0.0020302786946239	-1.92489871576214	27295	ENSG00000154553	Q53GG5
1868	PDPN	-0.144502885084476	5.89540214080824	-3.46969869172371	0.000674593515372228	0.00107154992122778	-1.28629168517381	10630	ENSG00000162493	Q86YL7
1869	PDXK	-0.120578468460513	8.55873745196672	-2.36264721629662	0.019383823355002	0.024979930802327	-4.3388036130622	8566	ENSG00000160209	F2Z2Y4
1872	PDZD2	-0.136531986395977	5.64089033867968	-3.59044107682745	0.000442265086927679	0.00072342126957973	-0.892171993455116	23037	ENSG00000133401	A0A024RE15
1874	PDZK1	-0.186699697576954	5.26424122775493	-2.57939438504786	0.0108248640402341	0.0144431385093374	-3.8239445843072	5174	ENSG00000174827	Q5T2W1
1875	PECR	0.112330833116672	6.63228687075866	2.3551827260182	0.0197635162769292	0.025453777004628	-4.35578882355433	55825	ENSG00000115425	Q9BY49
1876	PEF1	0.151900646520509	8.54935139211542	2.06945914612433	0.0401595811784314	0.0496366994497662	-4.96803366429362	553115	ENSG00000162517	Q9UBV8
1877	PEG3	-0.180603075629495	5.80870785005386	-4.14452472831655	5.58034448722561e-05	0.000105857867343078	1.05929436342182	5178	ENSG00000198300	Q9GZU2
1879	PELI1	0.246287817556391	9.28693889783336	2.98108940994419	0.00333535369296214	0.00476363604464806	-2.76130073648976	57162	ENSG00000197329	Q53T26
1881	PEX3	0.133312986658305	5.98744825278944	2.32545606356776	0.0213414342406074	0.027349837065718	-4.42293432208822	8504	ENSG00000034693	P56589
1882	PEX7	-0.0949238373808079	6.43800585352948	-2.44841725780839	0.0154615338408003	0.0201902275197646	-4.14005821851104	5191	ENSG00000112357	O00628
1884	PFAS	-0.082775436015841	6.95738190222523	-2.25253132563218	0.0256898420898824	0.0325449671769341	-4.58428064618864	5198	ENSG00000178921	A8K9T9
1887	PFKL	-0.0896558402004821	9.25714299155858	-2.76105251854028	0.00645604135539936	0.00885691044048191	-3.36060058986982	5211	ENSG00000141959	P17858
1889	PGK2	-0.136481898506291	5.29647522120263	-2.45594125936059	0.0151536809016992	0.0198126158337552	-4.12231055334453	5232	ENSG00000170950	A0A140VJR3
1891	PGPEP1	-0.123719069328796	7.90686891274615	-3.27144243367699	0.00131837554350773	0.00199667157138983	-1.90827746652471	54858	ENSG00000130517	Q9NXJ5
1894	PHB	0.186347735846446	8.27580612792133	3.32227981532232	0.00111333588968326	0.00170710430041647	-1.7518014137892	5245	ENSG00000167085	A8K401
1897	PHC3	0.202166347115485	8.17945321704325	3.21114780221743	0.00160702264213094	0.0024019281485965	-2.09113724320754	80012	ENSG00000173889	B4E2T1
1900	PHF14	-0.135891314263423	6.18503721045604	-2.66775750458758	0.00844588918222436	0.0114140036527359	-3.60215188986601	9678	ENSG00000106443	B4DG57
1902	PHF7	-0.0976802021429339	7.1640312557848	-3.11711970749838	0.00217640987216361	0.00318693954220174	-2.37035067693748	51533	ENSG00000010318	Q9BWX1
1905	PHKA2	-0.112101245168118	8.29512754563225	-2.58863875889005	0.0105504757476505	0.0141000939742416	-3.80106141157238	5256	ENSG00000044446	P46019
1906	PHKG2	-0.140019952644128	8.46876384153473	-3.70852148255162	0.000289697827876086	0.000487471864580956	-0.495744064108672	5261	ENSG00000156873	P15735
1907	PHLDA3	-0.157158107013667	7.49846747841689	-3.05794401891265	0.00262510285088768	0.00380508963188667	-2.54232000922343	23612	ENSG00000174307	Q9Y5J5
1908	PHOX2B	-0.173248680148303	6.01861353063491	-3.71285326486517	0.000285182250375944	0.000480254516908108	-0.480996614508642	8929	ENSG00000109132	Q99453
1909	PI15	-0.107021257548862	5.62870419641659	-2.28447325301478	0.023698026258532	0.03014768699748	-4.51420013611026	51050	ENSG00000137558	O43692
1910	PID1	0.190227551866304	8.71872538596073	2.1622613522253	0.0321287482588945	0.0401647223047897	-4.77732722051665	55022	ENSG00000153823	Q7Z2X4
1911	PIGQ	-0.109230302675867	7.14483077242061	-3.32749468302149	0.00109407808166263	0.00167927527266481	-1.73563188111235	9091	ENSG00000007541	B2RAU6
1913	PIK3CD	-0.0854940902123502	9.95140804331165	-2.40912176285887	0.0171613865008626	0.0222892071060677	-4.23192916148489	5293	ENSG00000171608	O00329
1914	PIK3IP1	-0.227489219172197	8.10757584104221	-2.5904882863545	0.0104963344980358	0.014034811357308	-3.79647415153726	113791	ENSG00000100100	Q96FE7
1916	PIP4K2A	0.1857601425361	10.464636221039	2.3785117159619	0.0185981593475765	0.0240316859211009	-4.30253847918487	5305	ENSG00000150867	P48426
1917	PIP5K1A	-0.148499263018535	7.42530408031951	-2.19995401648455	0.0292873969407273	0.0368384881348855	-4.69762104644856	8394	ENSG00000143398	Q99755
1919	PIWIL1	-0.194598077850642	4.96991655715985	-4.3285659583395	2.67845208214051e-05	5.37820196576718e-05	1.75723637336979	9271	ENSG00000125207	Q96J94
1923	PKP4	0.0796223185079405	6.65161108078857	2.5626060876797	0.0113395900336148	0.0150862634089963	-3.86530961275468	8502	ENSG00000144283	Q99569
1924	PLA2G3	-0.143069048860431	6.48775025405549	-2.91989969345648	0.00402285891930721	0.00568204044455617	-2.93209404719895	50487	ENSG00000100078	Q9NZ20
1925	PLA2G4C	-0.205284183671864	6.11125067474822	-3.03931581476731	0.00278312641350772	0.00401931355414799	-2.59585131812222	8605	ENSG00000105499	Q9UP65
1927	PLCB4	-0.144830274924948	4.73743271355755	-3.61580375466628	0.000404188491524574	0.000664417721808684	-0.807933530782101	5332	ENSG00000101333	Q15147
1928	PLCG2	0.0801846763725269	9.7033188750097	2.32406042412826	0.0214181653501001	0.0274349108337152	-4.42606720928769	5336	ENSG00000197943	P16885
1929	PLCL1	-0.15162125477274	5.73368812765148	-2.60910076072987	0.00996522492289994	0.0133549627915437	-3.75014379975083	5334	ENSG00000115896	Q15111
1930	PLEKHM1	-0.133681672088054	9.12333693711949	-2.61739691240016	0.00973637870045098	0.0130639710658791	-3.72939510340224	9842	ENSG00000225190	Q9Y4G2
1933	PLEKHO2	0.153658982688462	9.95718462548916	2.42574815573199	0.0164229264189076	0.0213693482516175	-4.19322551930101	80301	ENSG00000241839	Q8TD55
1934	PLK2	-0.137767900304432	5.16966562044923	-3.14221721919478	0.00200847597122446	0.00295509298684541	-2.29653777851535	10769	ENSG00000145632	A0A087WUH9
1937	PMP2	-0.172534047453916	4.5534474921783	-3.31048708221177	0.00115805780556386	0.00176902795417116	-1.78828562374949	5375	ENSG00000147588	E5RH45
1939	PNLIPRP2	-0.144191405217943	4.86853093097501	-2.92457611987523	0.00396605277228031	0.00560329768253696	-2.9191529103148	5408	ENSG00000266200	P54317
1940	POLD2	-0.142534716210779	7.23557012847884	-3.3942088687277	0.000873638001655269	0.00136081724857626	-1.52684161695125	5425	ENSG00000106628	P49005
1942	POLDIP3	0.157897010053142	9.27766323573706	3.1733728715136	0.00181671523398909	0.00269107287314082	-2.20418382836624	84271	ENSG00000100227	B4E0L0
1946	POLG2	-0.212602767652537	6.52784329684687	-2.6897300136507	0.007932897243702	0.0107591186913943	-3.54594237935535	11232	ENSG00000256525	E5KS15
1948	POLR2C	0.230297570428219	8.46481329356599	4.20030639749569	4.47789725190712e-05	8.6538954543963e-05	1.2682973412037	5432	ENSG00000102978	P19387
1950	POLR3G	-0.159589667826983	6.16059748804556	-2.96332923502668	0.00352285443275379	0.00501589396077147	-2.81119877132546	10622	ENSG00000113356	A0A024RAM1
1953	PON3	-0.0995405126588267	5.46661913312146	-2.5421620694857	0.0119959580224104	0.0159051889366784	-3.91534698613151	5446	ENSG00000105852	Q15166
1954	POP5	-0.19276019376	7.67163167919377	-3.40587056872008	0.000839660766285444	0.00131273597246284	-1.48997817494613	51367	ENSG00000167272	Q969H6
1955	POU4F2	-0.178872178728286	5.80924535876181	-3.54391808408259	0.000521047321655266	0.000842541224801913	-1.04538605654411	5458	ENSG00000151615	Q12837
1956	PPA2	0.0989246891074842	8.05328223039766	2.30260615799933	0.0226285948835164	0.028891161350015	-4.47400627314394	27068	ENSG00000138777	Q9H2U2
1957	PPAT	0.117047613456847	5.8985282261124	2.77828504635692	0.00613891325876021	0.00844477619462642	-3.31515997533615	5471	ENSG00000128059	A8K4H7
1960	PPCDC	-0.149787020554282	6.86870153544246	-3.21022137298841	0.00161188439525851	0.00240817662996362	-2.09392371387766	60490	ENSG00000138621	H3BQB0
1965	PPEF1	-0.144960017878708	5.12459077646858	-3.46245478011611	0.000691665461734944	0.00109718873574048	-1.30957121036243	5475	ENSG00000086717	A0A024RBZ9
1967	PPFIA1	0.119340936518013	8.44897851541539	2.48862066839144	0.0138788982141405	0.018218258011826	-4.04464236563335	8500	ENSG00000131626	B3KVS8
1971	PPFIA3	-0.138750748571238	6.46249059538642	-2.93367619178967	0.00385761384128565	0.00546027657822976	-2.89391705577701	8541	ENSG00000177380	O75145
1972	PPIE	-0.149104366907418	7.92911809138531	-2.94742529676688	0.00369892620726771	0.00524897128101169	-2.85565580292001	10450	ENSG00000084072	Q9UNP9
1974	PPP1R14D	-0.118761335472766	6.02006257274401	-2.26001358397181	0.0252105952453153	0.0319760312331756	-4.56794739417379	54866	ENSG00000166143	E9PAT1
1977	PPP2R3A	-0.0903978300410264	6.12607769318064	-2.76607009272771	0.00636220140988103	0.00873269162070638	-3.34739611404165	5523	ENSG00000073711	Q06190
1978	PPP3CB	0.119644297634952	8.87088722239133	2.31918076100541	0.0216883550890005	0.0277742929333422	-4.4370071377687	5532	ENSG00000107758	P16298
1980	PPP4C	0.10903116439431	9.84820892145742	2.29964142729696	0.0228004972966618	0.0290966278821315	-4.48059826442777	5531	ENSG00000149923	A0A024R625
1982	PPP4R2	0.105651664985324	7.03343238093912	2.34858252694861	0.0201046924220894	0.0258649160393838	-4.37076570050071	151987	ENSG00000163605	Q9NY27
1984	PPY	-0.17409779532908	5.853639359994	-3.2101132508562	0.00161245269285626	0.00240834717088206	-2.09424887276481	5539	ENSG00000108849	P01298
1985	PQBP1	-0.105129438944301	8.61160685827697	-2.60313070510093	0.0101328877719557	0.0135727971342968	-3.7650376135839	10084	ENSG00000102103	A0A0S2Z4V5
1987	PRDX4	0.142992902165178	7.09931360042556	2.62177184627954	0.00961761215331227	0.0129201259655516	-3.71842911337002	10549	ENSG00000123131	Q13162
1989	PRKACG	-0.186383967309235	6.43268216845942	-4.06513034988845	7.60575252460542e-05	0.000141223058956522	0.765680771912884	5568	ENSG00000165059	P22612
1990	PRKAR2B	0.475066544285404	10.1546667168983	2.82242633117382	0.00539015390336014	0.00747978180021427	-3.19759825025832	5577	ENSG00000005249	A0A024R712
1996	PRKCD	-0.136149216988301	10.47279921475	-2.12458714118188	0.0352040117035672	0.0437564453449002	-4.85569830751348	5580	ENSG00000163932	A0A024R328
1999	PRKD1	-0.119893716979327	5.0529541983475	-3.10940917303145	0.00223055631688358	0.00326217323453767	-2.39292296355282	5587	ENSG00000184304	F8WBA3
2001	PRKDC	0.168943574392919	7.29990842008278	3.29481745686861	0.00122007838629233	0.00185708257247653	-1.83658998118892	5591	ENSG00000253729	P78527
2002	PRKG2	-0.121392011312667	5.51891769492282	-2.64874097454473	0.00891384542688053	0.0120188462493637	-3.65046006181511	5593	ENSG00000138669	B7ZA25
2006	PRMT2	-0.25548167517915	8.58482555229525	-3.9119007345368	0.000136587138180733	0.000242694452595888	0.212030744791703	3275	ENSG00000160310	P55345
2008	PROM1	-0.0864409471596979	4.96286577728129	-2.36081794388299	0.0194762719703943	0.0250929713943151	-4.34297068948486	8842	ENSG00000007062	A0A0A0N0M1
2010	PROZ	-0.190365433745664	6.44469826242823	-4.26040000265408	3.52444124127673e-05	6.94283503064284e-05	1.4959360782298	8858	ENSG00000126231	P22891
2011	PRPH2	-0.140499164397639	7.16244323520894	-2.85342956271367	0.00491509130059742	0.00686106619415518	-3.11402850591775	5961	ENSG00000112619	P23942
2012	PRR3	0.142646312979686	7.85261921000811	3.3811779233256	0.000913125350363234	0.0014181589494732	-1.56790453623652	80742	ENSG00000204576	B3KQA4
2033	PRRX1	-0.11247371575651	6.04693309818282	-2.47245978939698	0.0144968522189208	0.018981927732577	-4.08316997719605	5396	ENSG00000116132	P54821
2034	PRSS2	-0.320327399548582	4.82601951431335	-2.55740222268386	0.0115035358596489	0.0152890352540647	-3.87808117031238	5645	ENSG00000275896	A6XMV9
2042	PRSS3	-0.227289377092363	6.7637168169856	-3.98694438174027	0.000102744423984754	0.000186115689288181	0.481018620806057	5646	ENSG00000010438	P35030
2044	PSD	-0.150806283251876	6.31240542814651	-4.00007571950657	9.77120647575599e-05	0.000177667436793876	0.528514534117249	5662	ENSG00000059915	A5PKW4
2046	PSD3	-0.142748955229041	6.02007089909274	-2.16210016538795	0.0321413938971363	0.0401710610031849	-4.77766528941545	23362	ENSG00000156011	B3KRC4
2048	PSMA5	0.142572134552635	8.58011667113899	2.95541278451429	0.0036095114934724	0.00513032416239189	-2.83335469671688	5686	ENSG00000143106	P28066
2050	PSMB10	-0.192186841655458	9.56598654197405	-3.29165959448402	0.00123294649096537	0.00187559243878066	-1.84630055397355	5699	ENSG00000205220	P40306
2051	PSMD13	0.11765968867652	8.42762402571464	3.20676429666718	0.00163014750830847	0.00243237823200895	-2.10431553798073	5719	ENSG00000185627	Q9UNM6
2052	PSMD9	-0.104262053926695	8.34806133927038	-2.42083430687431	0.0166381845341778	0.0216335154063369	-4.20468987429909	5715	ENSG00000110801	O00233
2053	PSTPIP2	0.205211851092136	8.47507305895238	3.49457899691619	0.000618921844941243	0.000989789669397892	-1.20601812726745	9050	ENSG00000152229	A0A0S2Z4R2
2057	PTGFR	-0.141778816978612	5.68333841473849	-3.00598816935861	0.0030879125836725	0.00443231842772101	-2.69089951274226	5737	ENSG00000122420	P43088
2058	PTGS2	0.701161960251932	7.63417163761749	4.5561514193689	1.04810039454658e-05	2.24614119712286e-05	2.6529149500038	5743	ENSG00000073756	P35354
2059	PTH	-0.125018864898746	4.0581024977201	-2.43550650459737	0.0160027590802627	0.0208456476056578	-4.17039476477677	5741	ENSG00000152266	P01270
2060	PTK6	-0.154477018321469	6.47491370307118	-3.55522994126654	0.000500759465091884	0.000812212094626781	-1.00828863368764	5753	ENSG00000101213	Q13882
2061	PTPN21	-0.179064658663135	5.97800723878659	-3.07820831577716	0.00246263287152826	0.00358231850712231	-2.48375829613816	11099	ENSG00000070778	Q16825
2062	PTPN4	-0.121997935120342	7.54775996566199	-2.17429217131073	0.0311969637220367	0.0390735707647522	-4.75202717547812	5775	ENSG00000088179	A0A024RAE8
2064	PTPRM	-0.161187384410296	5.73890077090339	-3.74666796831627	0.000252152808668649	0.000427893230198351	-0.365381476581014	5797	ENSG00000173482	P28827
2065	PTPRN2	-0.137383972297629	6.97560674138747	-2.98699549070524	0.00327506337017271	0.00468446690546888	-2.74464846232712	5799	ENSG00000155093	E7EM83
2071	PTPRR	-0.156086043365507	5.10126239126322	-3.69970780768927	0.00029909506806382	0.000502169113801626	-0.525705559715743	5801	ENSG00000153233	Q15256
2073	PTPRT	-0.197583365031579	6.71292645715955	-4.21252999073935	4.26586673154833e-05	8.28185659066477e-05	1.31439353322565	11122	ENSG00000196090	O14522
2075	PTX3	0.361892822010651	6.5340315794259	3.2660458685704	0.00134209430428525	0.00203027416791461	-1.92476479330252	5806	ENSG00000163661	P26022
2076	PXN	-0.12056265810093	9.37509860425821	-2.56151521760802	0.0113737829504811	0.0151260616893796	-3.86798884991148	5829	ENSG00000089159	A0A140VJQ8
2078	QPRT	-0.110397254709802	6.709842119831	-2.43997213816817	0.0158136841666093	0.0206145445269246	-4.15991860753019	23475	ENSG00000103485	B4DDH4
2081	RAB1B	0.238822492633611	10.0895718832536	2.86601807682723	0.00473335914866526	0.00662208246019573	-3.0798614639459	81876	ENSG00000174903	Q9H0U4
2082	RAB25	-0.165740623115454	5.79628861046398	-3.68901159283157	0.000310886761591006	0.000520319550802306	-0.561986471578124	57111	ENSG00000132698	P57735
2083	RABEPK	-0.115924713540803	7.34413255697731	-3.41125414404474	0.000824396430298813	0.00129017980518654	-1.47292363508395	10244	ENSG00000136933	A0A024R8A0
2087	RAD54L	-0.158229689009557	6.21939126878421	-3.46818647065587	0.000678124411671817	0.00107683597996576	-1.29115489781086	8438	ENSG00000085999	A8K996
2089	RAG1	-0.0997312679179316	4.70760910679388	-2.1200829084908	0.0355881364786213	0.0441976317906625	-4.86498124435479	5896	ENSG00000166349	P15918
2090	RAI2	-0.192984713613558	5.72505166435763	-3.7872820986956	0.000217265497110342	0.000372024194761428	-0.225365711591667	10742	ENSG00000131831	B3KPD7
2094	RALBP1	0.153351355598494	8.36862360990946	4.21649949000841	4.19910492397556e-05	8.15971176688985e-05	1.32938570823807	10928	ENSG00000017797	Q15311
2095	RANBP10	-0.0689916399288171	7.81692627505458	-2.51152541725	0.0130433031593741	0.0171954348425509	-3.98964075466208	57610	ENSG00000141084	Q6VN20
2098	RAP2C	0.117815012505439	8.60428048761038	2.64422331104852	0.00902839765871397	0.0121671137952122	-3.6618900266352	57826	ENSG00000123728	Q9Y3L5
2100	RAPGEF6	0.170996256257124	7.01998454286389	3.24892160097627	0.00142001586773791	0.00214021433753421	-1.9769250521002	51735	ENSG00000158987	B2RTU6
2102	RASA2	0.246014760274575	6.98390475702952	3.54088805475537	0.000526611605250091	0.000850819849086101	-1.05530604153939	5922	ENSG00000155903	Q15283
2103	RASGRP3	-0.193426191154401	5.50938130222063	-2.65552225300503	0.008744355175789	0.0117963153134594	-3.63326958144415	25780	ENSG00000152689	Q8IV61
2104	RBM25	-0.200600554279552	8.52935378528839	-2.42191177865432	0.0165907713937557	0.0215771577439819	-4.20217790073948	58517	ENSG00000119707	P49756
2105	RBM5	-0.259259161579109	9.94094320284326	-3.19745556612402	0.00168028414211143	0.00250225970390815	-2.13224846929858	10181	ENSG00000003756	A0A024R2U6
2107	RBM6	-0.31252352507733	8.23467484522072	-3.02056689115649	0.00295099143650441	0.00425074224848102	-2.64943650650972	10180	ENSG00000004534	A8K6Q4
2110	RBX1	0.128329060030344	10.5443233045926	2.42169327607556	0.0166003767005618	0.0215870028550954	-4.20268739243151	9978	ENSG00000100387	P62877
2111	RCAN1	-0.0795181657433002	7.7538743433942	-2.19723431379904	0.0294848486584544	0.0370560854214442	-4.70341554976618	1827	ENSG00000159200	P53805
2117	RCN2	0.184618389821346	6.7676600130316	3.77285508178902	0.000229098367210728	0.000391085994308222	-0.275246010326659	5955	ENSG00000117906	Q14257
2118	RDH16	-0.184683438147337	6.6750189998711	-3.51375429317795	0.000578992304596053	0.000930000360827765	-1.14381736161075	8608	ENSG00000139547	Q59FX7
2120	RECQL	0.208983571992201	8.16973489225391	3.02226548125355	0.00293540767090423	0.00422886902439694	-2.644593993623	5965	ENSG00000004700	A0A024RAV2
2122	REEP1	-0.133498741911562	6.11805296646777	-2.59819154511723	0.0102735112366801	0.0137507395477321	-3.77733597809414	65055	ENSG00000068615	E7EUF7
2124	RFC4	0.122194366697078	6.37916786478305	2.34534057170598	0.0202741676077875	0.0260702984539518	-4.37810787132151	5984	ENSG00000163918	P35249
2125	RFC5	0.183808059978761	6.39398433808636	3.14970966117642	0.00196071949045251	0.00288864993967764	-2.27440123675034	5985	ENSG00000111445	P40937
2127	RFK	0.133365054883051	8.46419655012492	2.32789301248279	0.0212080321835811	0.0271985960506724	-4.4174597329864	55312	ENSG00000135002	B2RDZ2
2129	RGL1	0.128212905408355	7.49895113328678	2.29485656465369	0.0230803522848529	0.0294254377128441	-4.49122053739508	23179	ENSG00000143344	B7Z2W5
2133	RGS14	-0.131784473563702	8.86605666463813	-3.72369404132917	0.000274171551080299	0.00046266721889541	-0.444026416238201	10636	ENSG00000169220	O43566
2134	RGS16	-0.181617337635981	7.0290876110713	-3.92341339621736	0.000130782563096173	0.000232770576304416	0.253025733385997	6004	ENSG00000143333	O15492
2135	RHCG	-0.143902335465384	5.85646848908834	-3.08390319811432	0.00241867546462202	0.00352417529575231	-2.4672391075278	51458	ENSG00000140519	Q9UBD6
2136	RHOH	-0.261881185629808	7.18502696844178	-2.26476041078517	0.024910622757964	0.0316220305171712	-4.55755912036659	399	ENSG00000168421	Q15669
2138	RIC8B	-0.0932484135038871	6.73430234031235	-2.32735847859042	0.0212372303764549	0.0272294566456336	-4.41866101733909	55188	ENSG00000111785	B7WPL0
2141	RIF1	0.235560812296716	6.22719060284373	4.24606017739663	3.73248369314596e-05	7.32273807797004e-05	1.44138344206383	55183	ENSG00000080345	Q5UIP0
2142	RLN1	-0.107581648478003	4.69124164385178	-2.16659323992539	0.0317905063059023	0.0397746974024301	-4.76823275349982	6013	ENSG00000107018	P04808
2143	RLN2	-0.211428769694431	4.24582471379821	-2.71254979775697	0.00743010645076713	0.0101212058845153	-3.48712125826624	6019	ENSG00000107014	P04090
2144	RMND1	0.107525655587812	5.88872844270224	2.40374093194537	0.0174065971153173	0.0225855601914674	-4.24440202246174	55005	ENSG00000155906	A0A087WXU0
2146	RNF10	-0.142594072561337	8.75065733013208	-3.21671048796103	0.00157811597831185	0.00236371954045693	-2.07439127251831	9921	ENSG00000022840	Q8N5U6
2148	RNF115	0.189235323221078	8.06801925513527	3.87700030978989	0.000155718115690309	0.000273709121261797	0.0883591317232355	27246	ENSG00000265491	Q9Y4L5
2149	RNF125	0.18332594221774	7.73863126125578	2.59601043516864	0.0103361662632051	0.01382936538256	-3.78276006774191	54941	ENSG00000101695	Q96EQ8
2150	RNF138	0.162259075747222	8.60458564710764	2.97985543304616	0.0033480785361144	0.00478116614434218	-2.76477624265843	51444	ENSG00000134758	A0A140VJT9
2152	RNF167	0.131890215873975	9.18828719635688	2.19667015499423	0.0295259513339014	0.0371033459534785	-4.7046166836477	26001	ENSG00000108523	Q9H6Y7
2154	RNPEPL1	-0.124112281352968	9.47647055404183	-2.39737203909861	0.0177008395316462	0.0229448917223954	-4.25913178720722	57140	ENSG00000142327	Q9HAU8
2155	ROBO4	-0.158593011502718	6.91030488878516	-3.73970347959144	0.000258644351247635	0.000438348032811189	-0.389265091127173	54538	ENSG00000154133	B4DYV8
2157	ROR1	-0.162859408817243	6.33520305212207	-3.3580730355215	0.000987273707467077	0.00152594359390787	-1.64037740964085	4919	ENSG00000185483	Q01973
2158	ROS1	-0.147047620922034	4.99485944022459	-3.82044136218927	0.000192226867878343	0.00033290932249192	-0.110122173900932	6098	ENSG00000047936	P08922
2159	RPAIN	0.0886274387041439	7.30193276686004	2.280057343162	0.0239650746385181	0.0304654898257369	-4.52394359564641	84268	ENSG00000129197	A0A0B4J1T3
2165	RPGRIP1	-0.107988007458669	6.5644971058855	-2.80457378066005	0.00568234248195336	0.00785339123841509	-3.2453465806928	57096	ENSG00000092200	Q96KN7
2166	RPH3A	0.204890625936881	7.54433788247616	2.61813391090208	0.00971627938149688	0.0130394608528604	-3.72754895333229	22895	ENSG00000089169	Q9Y2J0
2168	RPL39L	-0.233799068655768	5.47588277953471	-3.60585924067032	0.000418734021348229	0.000686625391221292	-0.841022469708358	116832	ENSG00000163923	Q96EH5
2169	RPL6	0.112331737680998	9.7331060808198	2.12250145673935	0.0353814341908361	0.0439666656154667	-4.85999908051739	6128	ENSG00000089009	A0A024RBK3
2172	RPRD1A	0.145086234488049	7.29811948219432	2.06874051247007	0.0402279378623432	0.0497096014176876	-4.96947960594833	55197	ENSG00000141425	Q96P16
2175	RPS14	0.0975081924007579	10.9612436335307	2.39811164629827	0.0176664453267066	0.0229087075602213	-4.25742310933307	6208	ENSG00000164587	P62263
2176	RPS15	-0.194280265168038	9.29655539215267	-2.8187463822233	0.00544923767744795	0.00755485160875986	-3.20746298443198	6209	ENSG00000115268	P62841
2178	RPS6	-0.0945917803609895	11.9743734849798	-2.50656357744267	0.013220407118287	0.0174137652628604	-4.00159513152184	6194	ENSG00000137154	A2A3R6
2180	RPS6KA5	0.133762659458403	7.70674206330499	2.29062353955505	0.0233304378961962	0.0297192678749768	-4.50060051827642	9252	ENSG00000100784	O75582
2181	RPS6KB2	-0.0666226779026218	8.29990566257759	-2.26057859939617	0.0251747247352089	0.0319343536110065	-4.56671194597189	6199	ENSG00000175634	Q9UBS0
2182	RRAGB	-0.140916406812	6.0796950681088	-2.51034495126234	0.0130852446159726	0.0172464402133721	-3.99248678251178	10325	ENSG00000083750	Q5VZM2
2183	RRH	-0.129637982847667	5.4207775031982	-2.86011792485712	0.00481775723937295	0.00673305221778753	-3.09589216618108	10692	ENSG00000180245	O14718
2184	RRN3	0.202931802906558	7.18446791711755	4.17300552771924	4.98849621493444e-05	9.55599871545275e-05	1.16572814686137	54700	ENSG00000085721	B7ZB55
2190	RRP12	-0.138115861294594	8.0873322366917	-2.12692364774251	0.0350061636579204	0.0435354315195709	-4.85087559721695	23223	ENSG00000052749	B3KMR5
2192	RRP8	-0.145061403015137	7.67626635988697	-3.21256778322805	0.00159959725388436	0.00239352828367628	-2.08686492567195	23378	ENSG00000132275	O43159
2193	RSU1	0.300875774640549	10.243180014325	3.81095277642703	0.000199097128249774	0.00034380307921583	-0.143184283716516	6251	ENSG00000148484	Q15404
2194	RUFY2	-0.3233822416899	6.5888411953877	-3.48845406596175	0.000632211766638977	0.00100936895935165	-1.22582498140957	55680	ENSG00000204130	Q8WXA3
2196	RUNDC3A	-0.155204651864833	7.35593945090305	-3.92977743035499	0.00012767539501205	0.000227775481833104	0.275729481614831	10900	ENSG00000108309	Q59EK9
2197	RUVBL2	-0.0726202429333025	8.50500668565104	-2.10487960411279	0.0369114599988803	0.0457607182639538	-4.89617700476635	10856	ENSG00000183207	B3KNL2
2199	RYR2	-0.147227196299519	5.2102106678995	-3.48067351112453	0.000649480714487346	0.00103475926961887	-1.25094302999901	6262	ENSG00000198626	Q92736
2200	S100A11	-0.242636630143554	9.06234098106516	-3.98667070460364	0.000102851888412806	0.00018627853970393	0.480030083471727	6282	ENSG00000163191	P31949
2202	S100P	0.42439957031963	8.02168239655112	3.27941704292487	0.00128403996678173	0.00194717298937475	-1.88387047384595	6286	ENSG00000163993	P25815
2203	SAE1	0.0751379583341265	8.36460530891966	2.25682572464994	0.0254138174668142	0.0322183777256791	-4.57491246938744	10055	ENSG00000142230	Q9UBE0
2205	SAG	-0.101597661081508	6.85654039413687	-2.55591875471394	0.01155065940262	0.015342053052497	-3.88171759553698	6295	ENSG00000130561	P10523
2207	SAGE1	-0.151266309111294	4.82103438474967	-3.46334152052109	0.000689554086827197	0.00109400308824073	-1.3067237568253	55511	ENSG00000181433	Q9NXZ1
2208	SAMD4B	-0.10690851747713	7.69817191291344	-2.99278383106184	0.00321694908909698	0.00460382701915566	-2.72829968246783	55095	ENSG00000179134	M0QZ22
2213	SAP30L	0.160237466264913	7.01472766983454	3.14466131627906	0.00199278022654741	0.00293388431117853	-2.28932174873496	79685	ENSG00000164576	Q9HAJ7
2214	SARDH	-0.175845199358929	6.99829682947724	-3.78634116667824	0.000218019232947252	0.000373254557649485	-0.228623727967516	1757	ENSG00000123453	A8K596
2216	SCAMP4	-0.132932546630015	7.21606435738533	-2.48322314303761	0.0140826245738549	0.0184673119345297	-4.05753586341597	113178	ENSG00000227500	Q969E2
2217	SCEL	-0.15701857519545	4.07028523027279	-3.72204776782343	0.000275817321349849	0.000465222409388756	-0.449646484332063	8796	ENSG00000136155	O95171
2218	SCGB2A1	-0.10020813854127	5.55317952214959	-2.8537916747366	0.00490977593276583	0.00685532958700821	-3.1130475713419	4246	ENSG00000124939	O75556
2219	SCGN	-0.116348079040299	6.14134155595686	-2.3708306432483	0.0189749691038353	0.0244768331689706	-4.32012504725728	10590	ENSG00000079689	O76038
2220	SCN11A	-0.161559192112905	5.08144256645947	-3.90845366204786	0.000138372251964736	0.000245578330712515	0.199775395321187	11280	ENSG00000168356	Q9UI33
2221	SCN3B	-0.140454652103896	6.14571501374668	-2.78076530625358	0.00609445406909952	0.0083868924168768	-3.30859869530786	55800	ENSG00000166257	A0A024R3H7
2223	SCRG1	-0.107223903467068	5.15098807350884	-2.36549964711156	0.019240438334497	0.0248072075098074	-4.3322997953171	11341	ENSG00000164106	O75711
2225	SCRIB	-0.186993603182605	7.56715253521716	-3.67062815265477	0.00033218593594338	0.000553370832734549	-0.624136293132944	23513	ENSG00000180900	A0A0G2JNZ2
2233	SCUBE2	-0.133755195207772	6.3017462918158	-3.17936456243587	0.00178184267969543	0.00264273856255765	-2.18633111395115	57758	ENSG00000175356	Q9NQ36
2236	SDS	-0.110505271751145	6.57316297034829	-2.60280985641536	0.0101419698708662	0.0135832469314821	-3.76583716714203	10993	ENSG00000135094	P20132
2238	SEC14L3	-0.123187765783413	5.48446045226384	-3.04022808533449	0.00277518770300831	0.00400839449517991	-2.5932365064791	266629	ENSG00000100012	Q6XCI7
2241	SELP	0.522851890822075	8.39257724342793	3.53434406472485	0.000538820184099588	0.000868895677749769	-1.07670575062978	6403	ENSG00000174175	A0A024R8Y9
2245	SEMA7A	-0.188814110746637	7.02944779854628	-4.36184418409214	2.33995492117495e-05	4.74069950219323e-05	1.88598166834753	8482	ENSG00000138623	B3KMH6
2251	SENP2	0.232455659258442	7.38587293100524	4.53790532313517	1.13136408502006e-05	2.41190904235633e-05	2.57980566910253	59343	ENSG00000163904	Q9HC62
2252	SERPINB4	-0.137808501582488	4.22930358724447	-2.39790241620021	0.0176761692213195	0.0229185147629968	-4.25790653287998	6318	ENSG00000206073	P48594
2254	SERPINC1	-0.178104635717915	5.98757621620449	-3.80795789165702	0.000201313518166767	0.000347175800597843	-0.153605558828571	462	ENSG00000117601	A0A024R944
2256	SERPING1	0.272772440167871	6.94875140303353	2.18930918332325	0.0300668236426606	0.0377293813954163	-4.72026215483132	710	ENSG00000149131	E9KL26
2258	SESN1	-0.18040519068066	6.64693889244275	-2.91135280712051	0.00412861180642707	0.00581910407686748	-2.95569804541084	27244	ENSG00000080546	Q9Y6P5
2259	SFXN1	-0.154222727631188	6.90564658672159	-2.32662973120739	0.0212770941708024	0.0272772707331718	-4.4202983529723	94081	ENSG00000164466	Q9H9B4
2260	SGCD	-0.178892639056569	6.32868118944091	-3.98293939486352	0.000104327783782133	0.000188790389829944	0.466557885182035	6444	ENSG00000170624	Q92629
2261	SGPP1	0.193170227026207	7.58065838919386	3.1144628735724	0.00219492832733821	0.00321228230160743	-2.37813401921341	81537	ENSG00000126821	Q9BX95
2263	SH3BGR	-0.142620376228675	5.22730693598728	-2.83187106444386	0.00524117638320403	0.00727971669987716	-3.17222692247914	6450	ENSG00000185437	P55822
2265	SH3BP1	-0.163141449270551	8.50042070261906	-3.37098553531502	0.000945168396854789	0.00146513534303448	-1.59992774302568	23616	ENSG00000100092	Q9Y3L3
2266	SH3BP5	0.1862524353401	8.75769601379918	3.00008791130745	0.00314497109093702	0.00451116626866082	-2.70762959715094	9467	ENSG00000131370	A0A024R2J3
2269	SH3YL1	-0.171296531939011	6.28762090987312	-2.56794935467782	0.0111734347904517	0.0148782736205312	-3.85217112445593	26751	ENSG00000035115	Q96HL8
2270	SHBG	-0.201308944181656	6.95405119699239	-4.46621799892587	1.52458264129613e-05	3.1767629653412e-05	2.29474362533472	6462	ENSG00000129214	B0FWH2
2275	SIGLEC6	-0.14228659899377	7.14193727012918	-3.3040890689136	0.00118301713761488	0.0018037779990718	-1.80803263991791	946	ENSG00000105492	O43699
2277	SIX3	-0.177304893757784	6.13044337953198	-3.50335258470679	0.000600341451140791	0.000962251991959987	-1.1775943956148	6496	ENSG00000138083	O95343
2278	SKIL	0.226597539764356	6.77152099118822	3.52488773793404	0.000556933177075238	0.000896604929578017	-1.10756972648179	6498	ENSG00000136603	P12757
2279	SLA	0.162050472461667	10.1714355082542	2.46426509337681	0.0148194625702923	0.0193899851986825	-4.1026175784064	6503	ENSG00000155926	Q13239
2280	SLC11A1	-0.256527807931564	10.4891889117217	-3.20823032196004	0.00162237940512861	0.00242112789795893	-2.09990992451762	6556	ENSG00000018280	A0A024R474
2282	SLC12A1	-0.0991431913387073	4.71256012578712	-2.3488147190927	0.020092602477747	0.0258524981049357	-4.3702394844009	6557	ENSG00000074803	Q13621
2285	SLC13A3	-0.0905529835007464	6.84203711940036	-2.12010697218188	0.0355860747526166	0.0441976317906625	-4.86493169999578	64849	ENSG00000158296	Q8WWT9
2287	SLC16A2	-0.148849455140287	6.81397490541639	-3.04720215573205	0.00271518492428565	0.00392814777069617	-2.57322396388215	6567	ENSG00000147100	P36021
2288	SLC17A6	-0.174128606445566	4.87609356094834	-3.58577119670042	0.000449634582913605	0.000734230082583787	-0.907627688552512	57084	ENSG00000091664	Q9P2U8
2289	SLC18A1	-0.164305239148368	6.25459795823912	-2.99574334998155	0.00318760381403414	0.00456534047804399	-2.71992983431852	6570	ENSG00000036565	P54219
2291	SLC19A3	-0.185261708736246	5.22203741166076	-4.55447433521316	1.05549996130184e-05	2.25971590423241e-05	2.64618579379613	80704	ENSG00000135917	Q9BZV2
2292	SLC24A2	-0.172049162086783	6.33744836742896	-3.92693787907242	0.000129052994434725	0.00022996237549978	0.265595638354841	25769	ENSG00000155886	Q9UI40
2293	SLC25A10	-0.196573358025943	6.81103411624227	-4.5698789790612	9.89383862791185e-06	2.12934359755749e-05	2.70806655136744	1468	ENSG00000183048	A0A0S2Z3G3
2298	SLC25A13	0.170162234911136	6.72751708183847	3.62675841612514	0.000388717592355808	0.000640276251673505	-0.771394514025358	10165	ENSG00000004864	Q9UJS0
2299	SLC25A14	-0.183028294678193	6.75041436655261	-3.53654478256042	0.000534685078258875	0.000862883435790267	-1.06951286768138	9016	ENSG00000102078	O95258
2302	SLC25A15	-0.10483856189806	6.7233542824896	-2.23104845435011	0.027110321479917	0.0342340837737826	-4.63089429210142	10166	ENSG00000102743	Q9Y619
2303	SLC25A21	-0.187022275937253	4.24964944395975	-4.17115000633772	5.0251505428118e-05	9.61861517001659e-05	1.15877629328176	89874	ENSG00000183032	Q9BQT8
2304	SLC25A28	-0.10593986758035	8.39597904279492	-2.58524045057962	0.0106506086374482	0.0142213716742762	-3.80948218036165	81894	ENSG00000155287	Q96A46
2305	SLC25A37	-0.181759181444827	8.12953787322891	-2.53634578902757	0.0121888062711787	0.0161371856327185	-3.92951518658528	51312	ENSG00000147454	Q71JB2
2307	SLC26A4	-0.137533701563295	4.92693087536108	-3.24971081948719	0.0014163339775322	0.00213527194963846	-1.97452635697559	5172	ENSG00000091137	O43511
2308	SLC28A2	-0.136298907064424	6.33308294118028	-3.10579861954713	0.00225633715910137	0.00329851301301572	-2.40347576844956	9153	ENSG00000137860	O43868
2311	SLC29A1	0.170320211198412	8.10828073472745	2.37285809640223	0.018874859344755	0.024353620220252	-4.31548813092278	2030	ENSG00000112759	Q99808
2312	SLC2A10	-0.147510739652945	6.07924550834561	-3.43175788511958	0.000768609053249189	0.00120929648698426	-1.40775832131713	81031	ENSG00000197496	O95528
2313	SLC2A5	-0.1443184622951	7.06728145051252	-2.18833315907531	0.0301391820265169	0.0378157062076468	-4.72233295283643	6518	ENSG00000142583	A0A140VJK5
2316	SLC30A10	-0.176652478940722	5.90849824217474	-3.73806054838841	0.000260198613738539	0.000440841293500151	-0.394893865346784	55532	ENSG00000196660	B3KR19
2318	SLC35C1	0.169190154816171	7.76085431101234	2.3896465892233	0.0180636557630029	0.0233837584550724	-4.27695026443663	55343	ENSG00000181830	Q96A29
2320	SLC38A3	-0.117748825646886	6.2148521211335	-2.79936481707428	0.00577027466983049	0.00796765175735219	-3.25922689958188	10991	ENSG00000188338	Q99624
2321	SLC38A4	-0.116030189992385	4.34305055893095	-2.89746200035353	0.00430593209069032	0.00605124099030894	-2.99392811909758	55089	ENSG00000139209	A0A024R0X7
2323	SLC39A2	-0.231983737417188	6.50381015231976	-4.10267670036067	6.57317835379719e-05	0.000123258715736162	0.903965165394366	29986	ENSG00000165794	Q9NP94
2324	SLC39A7	-0.217385431982361	7.21148394279085	-3.58956098011619	0.000443645196554028	0.000725119580004935	-0.895086111399412	7922	ENSG00000112473	A0A024RCX7
2342	SLC47A1	0.115549019488706	6.95642670728137	2.43388524028935	0.0160718983363948	0.0209305689778737	-4.17419377483108	55244	ENSG00000142494	Q96FL8
2343	SLC48A1	0.118176024348484	7.95734753263665	2.19028192978186	0.0299948582982977	0.0376568971486441	-4.71819744786839	55652	ENSG00000211584	Q6P1K1
2344	SLC5A1	-0.175633278092888	5.61876152427857	-3.29973663443989	0.00120028229362515	0.0018290508629581	-1.82144717685696	6523	ENSG00000100170	P13866
2345	SLC5A12	-0.183581849204624	4.77954615014264	-4.29075529636711	3.12010980210179e-05	6.20046553514926e-05	1.6118941656754	159963	ENSG00000148942	Q1EHB4
2346	SLC6A15	-0.212102626433075	5.08926089286405	-3.98302995805019	0.00010429172435873	0.000188757342755749	0.466884749493322	55117	ENSG00000072041	Q8IXG2
2349	SLC6A20	-0.167592673335356	6.13008579428821	-3.9683635608563	0.000110288837240731	0.000198797316073282	0.414029021379663	54716	ENSG00000163817	Q9NP91
2350	SLC7A11	-0.192962049879577	5.47935894791465	-3.46055879081416	0.000696200280309168	0.00110339213582771	-1.31565741703508	23657	ENSG00000151012	Q9UPY5
2351	SLC7A5	-0.192301072163169	7.42135860498435	-3.29375238549834	0.00122440442682819	0.00186313247502723	-1.83986602864284	8140	ENSG00000103257	Q01650
2352	SLCO2B1	-0.0987268904072645	6.8649929150396	-2.30035727476487	0.022758886117174	0.0290505170488322	-4.47900732482118	11309	ENSG00000137491	O94956
2355	SMARCC2	-0.0994802222626294	8.61434668604112	-2.49299444100669	0.0137157442034891	0.0180147595073938	-4.03417544087486	6601	ENSG00000139613	Q8TAQ2
2358	SMC5	0.195864756537985	7.71033991755963	3.16151553986167	0.00188760066540788	0.00279139607603402	-2.23942656348665	23137	ENSG00000198887	Q8IY18
2359	SMCHD1	0.180540466891179	8.76314778433037	2.16310163237439	0.0320628952114234	0.0400918494001835	-4.77556445562253	23347	ENSG00000101596	A6NHR9
2360	SMPD3	-0.15169855823209	6.65646146051824	-3.49859340668736	0.000610354211101552	0.000977562181054524	-1.19302021439173	55512	ENSG00000103056	A8K0T6
2362	SMYD3	-0.18329869806943	6.6113952940372	-2.96812753380336	0.00347126463798746	0.00494642385469501	-2.79774394077344	64754	ENSG00000185420	Q9H7B4
2364	SNAI1	-0.106743771994134	6.26029992057946	-2.0753418280026	0.0396037491245543	0.0489668178147614	-4.9561794346708	6615	ENSG00000124216	O95863
2365	SNAI2	-0.113508446721773	5.20092496454164	-2.26806943523516	0.0247033615781836	0.0313739495746874	-4.55030536715551	6591	ENSG00000019549	O43623
2366	SNCA	0.416238353710616	8.92190062093863	3.61337081325563	0.00040770238916281	0.000669571313016532	-0.816035898466716	6622	ENSG00000145335	P37840
2368	SNIP1	-0.0940461021386492	7.61187089855826	-2.6878202169572	0.00797634049661844	0.0108152732430498	-3.55084463507996	79753	ENSG00000163877	B1AK66
2370	SNN	0.199516654559181	10.3962857651918	2.47380323245478	0.0144445640438901	0.0189157977836151	-4.07997603601297	8303	ENSG00000184602	O75324
2371	SNRNP35	-0.139215106942407	6.76462421576134	-2.62792980441681	0.00945265124594346	0.012703347581662	-3.70296550605882	11066	ENSG00000184209	A0A024RBU2
2373	SNRPA1	-0.200753544599922	6.85148159434123	-2.26151454730021	0.0251154033854179	0.0318629148691079	-4.56466479045801	6627	ENSG00000131876	P09661
2374	SNRPD2	-0.153443925596696	9.60091441804832	-2.79168629200084	0.00590215565656333	0.00813598425961927	-3.27964534726779	6633	ENSG00000125743	P62316
2375	SNX15	0.0977765274182865	7.91239623427607	2.70350342544965	0.00762586861989	0.0103678967545896	-3.51049359553146	29907	ENSG00000110025	E5KQS5
2377	SNX24	-0.130016061854636	6.0103005355565	-2.74613576018321	0.00674248999293961	0.00923674100556929	-3.39972791653416	28966	ENSG00000064652	Q9Y343
2378	SOBP	-0.187138454142483	6.69287889716198	-3.84714841762069	0.000174076784676907	0.000303760838809358	-0.0166992985691756	55084	ENSG00000112320	A7XYQ1
2380	SOCS2	-0.143184025447642	6.01810262619455	-2.56894619810925	0.0111426795162166	0.0148410472119795	-3.84971721875337	8835	ENSG00000120833	A0A024RBD2
2382	SON	0.154007233752131	9.93633404168202	3.40744681894582	0.000835164356061215	0.00130606799769762	-1.48498719552835	6651	ENSG00000159140	P18583
2385	SORD	-0.101891181733684	8.3446530787334	-2.08430267102752	0.0387697477509844	0.0479803902738554	-4.93806124090662	6652	ENSG00000140263	Q00796
2386	SOX30	-0.121024547308042	5.31004626046516	-3.1577949931753	0.00191036611963154	0.00281916558575373	-2.25046101177778	11063	ENSG00000039600	B4DXW7
2388	SP100	0.250917910714465	9.13314738290529	3.93257006763545	0.000126334211896146	0.000225534531454389	0.285701739292698	6672	ENSG00000067066	P23497
2390	SPAG16	-0.104472550826727	4.76490908344347	-2.42395856982166	0.0165010340988379	0.0214657141729761	-4.19740324300209	79582	ENSG00000144451	Q4G1A2
2393	SPATA1	-0.082239471878891	5.07731943805839	-2.36917528677542	0.0190570531241086	0.0245767394740146	-4.32390822196415	100505741	ENSG00000122432	A0A1W2PQB0
2395	SPATA2	0.123865769991315	7.51399023252258	2.86212848989773	0.00478884412367011	0.00669617412994663	-3.09043280058179	9825	ENSG00000158480	A8K0S9
2398	SPCS3	0.143529163013786	9.8904047373543	2.49879399400631	0.0135020428922356	0.0177494629294807	-4.02027032153716	60559	ENSG00000129128	P61009
2399	SPINK1	-0.213756916111667	4.78310452613049	-3.12254683858911	0.0021390306696012	0.00313610164249244	-2.35443341995356	6690	ENSG00000164266	P00995
2400	SPP2	-0.122426819929232	5.43382754567372	-2.80835169878937	0.00561933306605265	0.00777441253568412	-3.23526499103819	6694	ENSG00000072080	Q13103
2402	SPRR3	-0.103678164359126	6.57037371687494	-2.15717740304549	0.0325296805371046	0.040637195733396	-4.787978732014	6707	ENSG00000163209	Q9UBC9
2403	SPRY1	-0.206611719347602	6.14340750962378	-4.47201870470741	1.48840553651398e-05	3.1062631090648e-05	2.31768018898879	10252	ENSG00000164056	O43609
2404	SPTA1	-0.164538861344146	5.45899053821202	-3.94308437249978	0.000121403929704492	0.000217281484719177	0.323299305584382	6708	ENSG00000163554	P02549
2405	SPTB	-0.161910109069262	7.82272119193827	-2.47040121086687	0.0145773011733101	0.0190849100412452	-4.08806099305966	6710	ENSG00000070182	P11277
2406	SREBF2	-0.0999327984570666	8.37510248298596	-2.58858546603022	0.0105520395012286	0.0141004070744652	-3.80119354579536	6721	ENSG00000198911	A0A024R1Q0
2408	SRGAP3	-0.118054450413394	6.6195832328157	-3.82549955841322	0.000188656982547631	0.000327050663108888	-0.0924695715094268	9901	ENSG00000196220	O43295
2409	SS18L1	-0.135004826694584	6.81472914345275	-2.52802724927505	0.0124694416327744	0.0164860256740471	-3.94972689031496	26039	ENSG00000184402	O75177
2411	SSNA1	0.160882956928276	8.30028610413508	2.35094152410055	0.0199821602405935	0.0257141724790614	-4.36541726181872	8636	ENSG00000176101	A0A024R8G6
2413	SST	-0.115788611070004	6.23852514610332	-2.54096789674414	0.0120353285027709	0.0159518488003485	-3.91825837260302	6750	ENSG00000157005	P61278
2414	SSX2IP	0.226061184120987	6.42937959734159	2.46029360828215	0.0149780986584387	0.0195902965065237	-4.11202121530839	117178	ENSG00000117155	Q9Y2D8
2416	STAG1	0.16414184353843	7.66441906844952	3.24525664748454	0.00143723077974187	0.00216339336502162	-1.98805739682632	10274	ENSG00000118007	Q4LE48
2418	STARD13	-0.0887305075244242	6.09439112660315	-2.23228241076209	0.0270269150396571	0.0341368894736934	-4.6282281786665	90627	ENSG00000133121	Q9Y3M8
2422	STAT5A	0.132376664004369	8.65206017319375	2.71276709451967	0.00742546066182865	0.0101161767218182	-3.48655897435688	6776	ENSG00000126561	A8K6I5
2426	STAT6	-0.120317045767639	10.7266841834737	-2.39157216159722	0.0179726136127107	0.0232744753720289	-4.27251399543131	6778	ENSG00000166888	P42226
2429	STIP1	0.222580862931062	8.77059671807041	3.36062950496247	0.000978800781649522	0.00151373010938682	-1.63237965907222	10963	ENSG00000168439	P31948
2431	STK25	-0.100482378848956	7.66106471093646	-3.08225117186941	0.00243135180569247	0.00354021379066094	-2.47203393162993	10494	ENSG00000115694	A0A024R4B2
2439	STMN4	-0.160402277185218	6.14405158031723	-3.20983015091529	0.00161394156838225	0.00240955296653464	-2.09510020221795	81551	ENSG00000015592	Q9H169
2441	STOM	0.366428667753093	10.1254053341287	3.53099533574279	0.000545170137341787	0.000878467711432239	-1.08764352062105	2040	ENSG00000148175	F8VSL7
2444	STX17	-0.132033437748801	6.58673568006257	-2.57361265609689	0.0109997140843162	0.0146616774636494	-3.83821828742714	55014	ENSG00000136874	P56962
2445	STXBP2	-0.246360798912844	9.73059934113979	-3.25025373676	0.0014138063019453	0.00213206734514885	-1.97287595761948	6813	ENSG00000076944	Q15833
2447	SULT2A1	-0.190024660216754	5.6308106375733	-4.13730075642247	5.74081632203741e-05	0.00010866874515711	1.03239070589595	6822	ENSG00000105398	A8K015
2449	SUMO3	0.104090750655576	9.82688270611041	2.18188971296889	0.0306206743005787	0.0383925844227377	-4.73598201925213	6612	ENSG00000184900	P55854
2450	SUPV3L1	0.146431141014707	6.75616455318207	2.64216553638909	0.00908101425569693	0.0122333592272224	-3.6670904159135	6832	ENSG00000156502	B7Z611
2452	SUV39H1	0.116030500844002	7.37659928499813	2.12126238192227	0.0354872026844245	0.044087767561322	-4.86255222066252	6839	ENSG00000101945	O43463
2453	SUV39H2	-0.097645237083996	4.95060118804181	-2.10673293342492	0.0367479105519306	0.045573940518449	-4.89238548808232	79723	ENSG00000152455	Q9H5I1
2454	SVIL	-0.142621106124643	8.15551638788463	-2.50076663335856	0.0134300352166987	0.017663560702915	-4.01553389275346	6840	ENSG00000197321	O95425
2456	SYN1	-0.0994969155577383	7.10642351622561	-2.20321127786923	0.0290524307731239	0.0365733033566471	-4.69067238102002	6853	ENSG00000008056	P17600
2457	SYNGR4	-0.216723008013822	7.02325197985232	-3.68325955562561	0.000317408263204806	0.00053023027871321	-0.581460650844513	23546	ENSG00000105467	A0A140VKF5
2459	SYNPO2L	-0.169623341958429	5.86565034232943	-3.64994522782702	0.000357795265136394	0.000593211909025574	-0.693748476850357	79933	ENSG00000166317	Q9H987
2461	SYT12	-0.109518797530745	6.94698164653343	-2.40660061131688	0.017275894737133	0.0224296902414044	-4.23777645617692	91683	ENSG00000173227	B0AZL9
2464	TACR2	-0.182106229545831	6.85170046889349	-4.15587895186865	5.33676309394334e-05	0.000101582392990601	1.10165577394798	6865	ENSG00000075073	P21452
2465	TACSTD2	-0.16758141028127	6.09235642377592	-2.97848172376861	0.00336229680236938	0.0047982400277085	-2.76864379804075	4070	ENSG00000184292	P09758
2466	TAF1	-0.0906359742268972	7.65972473217684	-2.38210810870394	0.0184240148256244	0.0238182717260571	-4.29428601736614	6872	ENSG00000147133	P21675
2467	TAF13	0.110659359000409	5.67615823151045	2.11248941010478	0.0362438912131597	0.0449909539099686	-4.88058887883873	6884	ENSG00000197780	A0A024R089
2469	TAF7L	-0.106655233926281	4.82476504354606	-2.61826447443131	0.00971272256736502	0.0130363370728263	-3.72722184763393	54457	ENSG00000102387	Q5H9L4
2470	TAOK1	0.128693775300501	9.32070732120188	2.24223632967964	0.0263622429767521	0.0333489920099514	-4.60667100229283	57551	ENSG00000160551	A0A024QZ70
2472	TARP	-0.18435412732968	6.44408137284122	-2.65438010813139	0.00877269658032529	0.0118330433588872	-3.63616771773826	445347	ENSG00000211689	A2JGV3
2474	TAS2R16	-0.224174427314116	5.18216612825491	-3.41994948617889	0.000800289867142027	0.00125634611173895	-1.44532891741012	50833	ENSG00000128519	Q9NYV7
2475	TAS2R3	-0.114541285986242	6.27744900477467	-2.29559573966004	0.0230369239888304	0.0293806656836863	-4.4895809370957	50831	ENSG00000127362	Q9NYW6
2476	TAS2R4	-0.333953819570208	5.44482439643196	-3.394530219339	0.000872684723728284	0.00135954726020755	-1.52582726331929	50832	ENSG00000127364	Q9NYW5
2477	TAS2R7	-0.211741516065068	4.43722925493318	-3.31451124002987	0.00114261178464547	0.00174845485326069	-1.7758483745112	50837	ENSG00000121377	Q9NYW3
2480	TAS2R8	-0.24823478475011	4.24027085830516	-3.52154492085425	0.000563471990910879	0.000906581300910313	-1.1184633321997	50836	ENSG00000121314	Q9NYW2
2483	TATDN2	-0.0882266228174888	8.62472224173285	-2.55681797457082	0.0115220743652212	0.0153117020553651	-3.8795135691529	9797	ENSG00000157014	A0A024R2F3
2485	TBC1D10B	-0.0921779046271745	8.17646685353205	-2.07520701795509	0.0396164126197411	0.0489767656189502	-4.9564514475319	26000	ENSG00000169221	Q4KMP7
2486	TBC1D22B	0.134465942384326	6.78963153030061	3.11042086343013	0.00222338146674123	0.00325257708086311	-2.38996408922853	55633	ENSG00000065491	Q9NU19
2487	TBC1D4	-0.147570282271638	6.98863238541735	-3.32835042914772	0.00109094779174715	0.00167519795559147	-1.73297640550762	9882	ENSG00000136111	O60343
2488	TBC1D8B	-0.129885559778478	4.79146473595535	-3.18812923228924	0.00173194877465943	0.0025737773159644	-2.16016291057458	54885	ENSG00000133138	Q0IIM8
2489	TBC1D9B	-0.104084236029847	8.87979633325238	-2.81700105114515	0.00547746586387269	0.00759001867680086	-3.21213758526101	23061	ENSG00000197226	B3KM54
2495	TBCA	-0.156025732837369	10.2291499879948	-2.40423157911958	0.0173841099319603	0.0225591422902693	-4.24326576565262	6902	ENSG00000171530	O75347
2498	TBCCD1	0.122332125403223	6.3777426569185	2.73805139664796	0.0069025095740003	0.00944375858382961	-3.4208532595699	55171	ENSG00000113838	Q9NVR7
2499	TBCE	0.132748768974257	7.48868090256017	2.32519486775334	0.0213557761594916	0.0273616044875052	-4.42352077954338	6905	ENSG00000284770	Q15813
2502	TBL1Y	-0.150131714252653	5.69657220401737	-2.96211288806709	0.00353604364834597	0.00503332155876491	-2.81460642426158	90665	ENSG00000092377	A0A024R189
2504	TBL3	-0.103428328569282	7.4077940332134	-3.05561293498153	0.00264441385889456	0.00383046345089261	-2.54903463857084	10607	ENSG00000183751	Q12788
2505	TBX10	-0.110047686718809	6.5983923633629	-2.54788130503827	0.0118089951130795	0.0156655662500714	-3.90138608679064	347853	ENSG00000167800	O75333
2506	TCF20	0.0915590509634381	8.66967396247784	2.32535223186901	0.0213471344882312	0.0273538369436003	-4.42316746056612	6942	ENSG00000100207	Q9UGU0
2522	TCF4	0.186903868245263	8.42194660070701	2.48443568773272	0.0140366271374967	0.0184156936442714	-4.05464161178378	6925	ENSG00000196628	B3KVA4
2531	TCF7	-0.304223307440661	7.66363460310248	-2.39983630150826	0.017586472745465	0.022810582113049	-4.25343682372576	6932	ENSG00000081059	P36402
2533	TCHH	-0.132493968002304	5.84814421769264	-3.35776820744546	0.000988288564157578	0.00152728959805555	-1.64133069399625	7062	ENSG00000159450	Q07283
2534	TCN1	1.0656009672364	8.13177941893402	4.38086882678492	2.16532122756544e-05	4.40203123242459e-05	1.95992885804905	6947	ENSG00000134827	P20061
2535	TCP11L1	0.0948747225964519	7.88250243358326	2.09881491763562	0.0374510284108386	0.046386267350853	-4.90856203475699	55346	ENSG00000176148	Q9NUJ3
2537	TCTN2	-0.112134438664429	6.83058638465875	-2.38990959437843	0.0180511967315704	0.0233704824871869	-4.27634453031016	79867	ENSG00000168778	Q96GX1
2538	TEX13A	-0.19917703459928	5.82427394780406	-4.15278544794625	5.40210038760826e-05	0.000102697036585362	1.09010506306903	56157	ENSG00000268629	Q9BXU3
2539	TEX13B	-0.168484021489518	6.81854008537121	-3.5475107422997	0.000514521528710822	0.000832623639534175	-1.03361474963229	56156	ENSG00000170925	Q9BXU2
2540	TEX2	0.0955731757707223	8.11295582245829	2.30534936113289	0.0224705512114357	0.0286997430332956	-4.46789978035743	55852	ENSG00000136478	Q8IWB9
2541	TEX264	-0.0936264295023985	8.54932811874123	-2.12202536264119	0.0354220418195743	0.0440119699552958	-4.86098024894628	51368	ENSG00000164081	Q9Y6I9
2543	TFB1M	0.18323171536194	6.1805686737253	3.91583464887824	0.000134576671836932	0.000239202309619994	0.226027772461437	51106	ENSG00000029639	E5KTM5
2545	TFCP2L1	-0.157136920356653	6.79937827929902	-3.41378596644662	0.000817308037122514	0.00127997241419913	-1.46489511164745	29842	ENSG00000115112	Q9NZI6
2546	TFEB	-0.115016059158854	8.55679943672486	-2.76696188353048	0.00634565320813998	0.00871110509002493	-3.34504696493034	7942	ENSG00000112561	B0QYS6
2549	TFF2	-0.186008602634458	6.18667824630301	-4.00494125643716	9.59077914802153e-05	0.000174536382367736	0.546145324578307	7032	ENSG00000160181	Q03403
2550	TFIP11	0.0689996216309217	7.675787437084	2.10666868768256	0.0367535695554568	0.0455756294522594	-4.89251697388474	24144	ENSG00000100109	A0A024R1I7
2552	TFPI2	-0.105171641728867	5.38476420259791	-2.0850873010906	0.0386974435071506	0.0478964973552153	-4.93647126065139	7980	ENSG00000105825	P48307
2553	TFR2	-0.152219180879655	6.79838144044945	-4.01413480994877	9.25849247856036e-05	0.000168807927157661	0.579506598366748	7036	ENSG00000106327	Q9UP52
2554	TFRC	-0.165824214525774	8.23001932371481	-2.37967747343632	0.0185415524151993	0.0239614603284517	-4.29986474302027	7037	ENSG00000072274	P02786
2559	TGM2	0.136709570208231	7.19110278391002	2.27422239236207	0.0243219773097361	0.0309117904550104	-4.53679106058715	7052	ENSG00000198959	P21980
2563	TGM4	-0.132514544308254	6.07490814791046	-3.15961069271949	0.00189922451501161	0.00280623783870342	-2.24507741091066	7047	ENSG00000163810	P49221
2565	THADA	-0.14807342037065	7.57071131369148	-2.50811608342507	0.0131647638167306	0.017344780750341	-3.99785707826982	63892	ENSG00000115970	Q6YHU6
2566	THAP3	-0.18878992209247	6.37751631724797	-3.31459221575735	0.00114230295612922	0.00174823450977007	-1.77559797271742	90326	ENSG00000041988	Q8WTV1
2567	THAP7	-0.105463721223693	6.86654071298291	-2.81921652401552	0.00544165652107077	0.00754532737122194	-3.2062033354792	80764	ENSG00000184436	Q9BT49
2568	THAP9	0.0885040636211682	4.91416600996001	2.3077246367765	0.0223344883410463	0.0285465875325545	-4.46260682894636	79725	ENSG00000168152	Q9H5L6
2569	THEG	-0.173441999737466	7.04667467361821	-3.31002937124195	0.00115982693635299	0.00177147530054144	-1.78969941670288	51298	ENSG00000105549	Q9P2T0
2570	THRB	-0.190566695783508	6.77712487180142	-3.82916040485491	0.000186112635997637	0.000323062294172002	-0.079681540802186	7068	ENSG00000151090	F1D8N7
2572	TIAL1	-0.12786574986232	8.84226044460575	-2.68411970219996	0.00806113095644799	0.0109260517474872	-3.56033446022069	7073	ENSG00000151923	Q01085
2574	TIAM2	-0.161668543110855	5.8130673260693	-3.47863378572253	0.000654080621688117	0.00104052483480189	-1.25751997220917	26230	ENSG00000146426	Q8IVF5
2576	TIGD6	-0.0956146937621707	5.43046154547804	-2.44951979962613	0.0154160773612388	0.0201383072414458	-4.13746068525113	81789	ENSG00000164296	Q17RP2
2577	TIMM8A	-0.138419193650994	4.63029854606672	-2.56155640883006	0.0113724901498841	0.0151260616893796	-3.86788770102634	1678	ENSG00000126953	O60220
2578	TLL1	-0.176383806768232	5.08993842392916	-4.17294264583172	4.9897341963207e-05	9.55599871545275e-05	1.16549251470138	7092	ENSG00000038295	O43897
2580	TLX3	-0.139575799669088	6.0768016713482	-3.36817495065671	0.00095418761914229	0.00147825210175623	-1.60874358043211	30012	ENSG00000164438	O43711
2581	TM4SF20	-0.131915513885694	4.88080988828554	-2.51190638065068	0.0130297933369312	0.0171797598373312	-3.98872201318832	79853	ENSG00000168955	Q53R12
2582	TM4SF4	-0.11488579546841	5.7424990829598	-2.57006907661754	0.0111081266670618	0.0147987428000072	-3.84695200856501	7104	ENSG00000169903	P48230
2583	TMCC1	0.111434820758448	6.91686607392389	2.62923856918764	0.00941792176581814	0.0126582788300934	-3.69967471679931	23023	ENSG00000172765	O94876
2585	TMED3	-0.107801259075525	7.54138682544599	-2.4545915506334	0.0152085013238652	0.0198769396230331	-4.12549796216776	23423	ENSG00000166557	B4E277
2589	TMEM109	0.31173810321102	9.51246052906669	2.82154752290707	0.00540421036973578	0.00749634517151683	-3.1999551014134	79073	ENSG00000110108	Q9BVC6
2590	TMEM115	0.213039887360989	7.82592501743885	2.8306958501188	0.00525950692575207	0.00730422030306749	-3.17538805467948	11070	ENSG00000126062	A0A024R2Y2
2592	TMEM135	0.259900673196387	6.12363658352865	3.70335108044664	0.000295176143778449	0.000495981967825449	-0.513327728961518	65084	ENSG00000166575	Q86UB9
2593	TMEM151B	-0.103791095040535	6.34722118441424	-2.44851036026942	0.0154576907387989	0.0201876946158971	-4.13983891560003	441151	ENSG00000178233	Q8IW70
2594	TMEM161A	-0.0960761187920571	8.68700317655995	-2.73023358575831	0.00706052142157681	0.00964749938124758	-3.44122832293759	54929	ENSG00000064545	Q9NX61
2596	TMEM184B	0.143135144711742	8.27897053412782	2.71166376302067	0.00744907706960131	0.0101444416281705	-3.48941356571295	25829	ENSG00000198792	A0A024R1S0
2598	TMEM50B	0.188726440674788	7.97139455919128	2.41965222230293	0.0166903392221994	0.0216960090440797	-4.2074445461504	757	ENSG00000142188	P56557
2600	TMEM53	0.153573783965407	7.49856558523451	2.79542396545542	0.00583762112192324	0.00805540067904214	-3.2697125947638	79639	ENSG00000126106	Q6P2H8
2603	TMLHE	0.143184499091069	6.9759455282158	3.23521641137927	0.00148539147408407	0.0022324021502247	-2.0184986020947	55217	ENSG00000185973	Q9NVH6
2604	TMOD2	0.139293287573766	6.98471404336191	2.28706112166092	0.0235427415671934	0.0299681129454696	-4.50848196032672	29767	ENSG00000128872	Q9NZR1
2605	TMPRSS6	-0.136391137949861	7.55107451280925	-2.9998564652365	0.00314722894711457	0.00451326271251186	-2.70828526268564	164656	ENSG00000187045	Q8IU80
2606	TNFRSF10C	0.254773132655928	7.74383653125141	2.24635750579232	0.026091253816632	0.0330219377063483	-4.59771947919923	8794	ENSG00000173535	O14798
2607	TNFRSF10D	-0.119347371275153	6.98172200115295	-2.79482249527945	0.00584796253309996	0.00806862112996724	-3.27131179400305	8793	ENSG00000173530	Q9UBN6
2608	TNFRSF8	-0.199752168560156	7.61795044977635	-3.99557132945151	9.9411219762301e-05	0.000180478499965588	0.512207908168367	943	ENSG00000120949	A5D8T4
2610	TNFSF4	0.362046242505981	7.43301930194923	2.60729721778062	0.0100156106242943	0.0134207916969381	-3.75464648680615	7292	ENSG00000117586	P23510
2612	TNIK	-0.189068913548081	7.08301856209572	-2.15358877107326	0.0328152871312702	0.0409650347592104	-4.79548315458128	23043	ENSG00000154310	Q9UKE5
2613	TNK1	-0.163340463823817	7.57906221662984	-3.23114468501939	0.00150534712822467	0.00226079179296953	-2.03082029378575	8711	ENSG00000174292	Q13470
2615	TNKS	-0.133616522996534	6.87646661250888	-3.05983999229951	0.00260949243085428	0.00378401377107472	-2.53685536104814	8658	ENSG00000173273	O95271
2617	TNNC1	-0.0974715326578854	5.83088761307589	-2.52589998447603	0.0125421286921993	0.0165717972978031	-3.95488573196192	7134	ENSG00000114854	P63316
2619	TNNI3	-0.213342108864883	6.79864392708363	-4.29712353199991	3.04112486853138e-05	6.05712119354814e-05	1.63630320982459	7137	ENSG00000129991	P19429
2621	TNP1	-0.167228487399637	6.4172161825922	-2.50323715133101	0.0133403367784647	0.0175542942769723	-4.00959716627649	7141	ENSG00000118245	P09430
2623	TOM1	-0.169933456767025	8.39637488889019	-3.29092685206699	0.00123595040795372	0.00187935340885408	-1.84855261473847	10043	ENSG00000100284	B3KUF5
2625	TOM1L2	-0.0653438441965779	8.4369123165861	-2.29146196045151	0.0232807164949149	0.0296701849489387	-4.49874394204931	146691	ENSG00000175662	Q6ZVM7
2629	TOP3A	0.0937805955196644	8.1925110268061	2.15422609516508	0.0327644069969153	0.0409063332088622	-4.79415126366683	7156	ENSG00000177302	Q13472
2633	TPD52L2	0.173396651827792	9.205140322593	2.93548034764393	0.00383644076043633	0.00543248207011852	-2.88890553445484	7165	ENSG00000101150	O43399
2638	TPM3	-0.103473391381044	6.46045756387197	-2.4808282122089	0.0141738701922509	0.018581961342276	-4.06324854833775	7170	ENSG00000143549	A0A0S2Z4I4
2643	TPST2	0.16423827781721	9.51445684600957	2.33896119774968	0.0206113313524079	0.0264781710663322	-4.39252788814172	8459	ENSG00000128294	A0A024R1G9
2645	TPX2	-0.128737774990867	5.73680554766112	-2.10124314413967	0.0372341835920715	0.046133849436625	-4.90360727055587	22974	ENSG00000088325	Q643R0
2647	TRA2B	0.161465275388059	10.4609072309747	3.81193750936621	0.000198373438991751	0.000342774306605818	-0.139756235450499	6434	ENSG00000136527	P62995
2648	TRADD	-0.155909064001875	8.58683964957821	-3.95825413895732	0.000114612314989227	0.000206065131848744	0.377688491239999	8717	ENSG00000102871	Q15628
2649	TRAF3IP3	0.155956158493961	10.2035073345733	2.72721752967311	0.00712235280971095	0.00972697320368199	-3.44907474198829	80342	ENSG00000009790	B1AJU2
2652	TRAF5	-0.290576708775083	6.02216595690019	-3.19293632699816	0.00170513772889698	0.00253606657589137	-2.14578382191187	7188	ENSG00000082512	O00463
2653	TRAK1	-0.136217644757934	8.80642410133668	-3.26333886624873	0.00135414114529338	0.00204724578877558	-1.93302617295174	22906	ENSG00000182606	A0A024R2M0
2658	TRAM2	0.189661391165041	8.46282244301961	2.96689518130655	0.00348444783440294	0.00496320893522396	-2.80120141318713	9697	ENSG00000065308	A0A024RD84
2660	TRAPPC10	0.110611624157545	7.54989978180384	2.43620022914116	0.0159732557529606	0.0208097715902101	-4.16876848669148	7109	ENSG00000160218	P48553
2661	TRAPPC2L	-0.0994427796370863	7.80347494396726	-2.46623383299306	0.0147413792753422	0.0192949609520275	-4.09795082253481	51693	ENSG00000167515	A0A0B4J294
2665	TREH	-0.101503039895147	6.00254388304723	-2.84439084960653	0.00504948324043822	0.00703003665635177	-3.13847741263794	11181	ENSG00000118094	O43280
2666	TRIB1	0.274987342245755	9.94356117143067	3.39650781835941	0.000866839630819977	0.00135181607476499	-1.51958308825247	10221	ENSG00000173334	Q96RU8
2667	TRIM10	-0.168768745082359	6.57435464679428	-4.14996557986475	5.46232435614108e-05	0.000103767530218937	1.07958205467997	10107	ENSG00000204613	Q9UDY6
2683	TRIM14	0.154740167787768	8.99371314542207	2.28348550197817	0.0237575322785891	0.0302161395067413	-4.51638108363637	9830	ENSG00000106785	A0A024R165
2685	TRIM52	-0.18889623302849	6.88702047515726	-2.2873492440145	0.0235255081044484	0.0299497706104645	-4.50784494857226	84851	ENSG00000183718	L0CQ38
2687	TRIM62	-0.130860623331989	7.50143332050986	-4.03469628021693	8.55461277813314e-05	0.00015702703898387	0.654343634296339	55223	ENSG00000116525	Q9BVG3
2688	TRIM68	0.185360942329548	6.96998221047513	3.23386204559642	0.00149200178328438	0.00224170150354358	-2.02259863184676	55128	ENSG00000167333	Q6AZZ1
2689	TRIM9	-0.0961189357900398	5.81142154628673	-2.19437404920658	0.0296937515261593	0.0372877017151842	-4.70950226551273	114088	ENSG00000100505	Q9C026
2690	TRIP11	0.154996019062462	6.67719007278274	2.3754133768595	0.0187493514986094	0.0242123002549922	-4.30963879177216	9321	ENSG00000100815	Q15643
2691	TRPC1	-0.183532087381796	4.91298969184134	-2.59964475693111	0.0102319556461206	0.013696847353623	-3.77371974430878	7220	ENSG00000144935	P48995
2692	TRPC3	-0.133221296047821	4.94192907392264	-3.34560576596272	0.00102958550654903	0.00158671663505652	-1.67930510710971	7222	ENSG00000138741	Q13507
2693	TRPC4AP	-0.129573312482499	8.73967423660315	-3.32911945399015	0.00108814186190548	0.00167161538055758	-1.73058953132514	26133	ENSG00000100991	Q8TEL6
2695	TRPM1	-0.144145099180084	5.63407112357346	-3.5066330991682	0.000593529719952423	0.000952197278749871	-1.16695092955332	4308	ENSG00000134160	Q7Z4N2
2697	TSC1	-0.151257790234917	8.03485944323984	-3.48014512877313	0.000650669377328084	0.00103630813095827	-1.25264707549662	7248	ENSG00000165699	Q86WV8
2701	TSC22D1	0.20794360868913	9.02825583794339	2.1960804060041	0.0295689716100868	0.0371486037546293	-4.70587199110611	8848	ENSG00000102804	A0A087X0H8
2705	TSC22D3	-0.13679559798798	10.7194907673484	-2.53393172746664	0.0122696596425135	0.0162320082535236	-3.93538696675787	1831	ENSG00000157514	Q5JRJ2
2707	TSHB	-0.155289329950468	5.28117163959434	-2.89610912579167	0.00432356936361407	0.00607361280403852	-2.99764272097709	7252	ENSG00000134200	P01222
2708	TSKU	-0.169227297342694	6.7004033517417	-3.11871043851999	0.00216539160121849	0.00317168116593334	-2.36568774261786	25987	ENSG00000182704	A0A024R5J8
2711	TSPAN13	-0.245518460146363	7.21985857260515	-2.55528826041191	0.0115707398787918	0.0153668002948241	-3.88326253930195	27075	ENSG00000106537	O95857
2713	TSPAN14	0.284355122862829	10.0361696694561	3.55876775107931	0.000494568605050061	0.00080364556843281	-0.996665736809878	81619	ENSG00000108219	Q8NG11
2714	TTC22	-0.1892971887598	6.26607146786019	-3.82897653912132	0.000186239645026434	0.0003231872103387	-0.0803240597207777	55001	ENSG00000006555	Q5TAA0
2715	TTC38	-0.11527034099829	8.10767681690372	-2.86984451237145	0.00467934891187878	0.00655516768714653	-3.0694491734016	55020	ENSG00000075234	Q5R3I4
2716	TTC39A	-0.17139947549545	5.83967935134677	-3.33329926821081	0.00107300852695342	0.00164980116510119	-1.71760801246037	22996	ENSG00000085831	A0A140VJY6
2721	TTC4	0.100394497373493	7.61458960369146	2.54212661196279	0.0119971253529537	0.0159051889366784	-3.91543344949425	7268	ENSG00000243725	O95801
2722	TTLL5	-0.0943300608673479	7.41593146410228	-2.2878354669787	0.0234964507150164	0.0299199611338052	-4.50676978474842	23093	ENSG00000119685	Q6EMB2
2723	TTPA	-0.146833759269965	5.23822398153389	-3.05204852627426	0.0026741955178973	0.0038714875324623	-2.55929305872406	7274	ENSG00000137561	P49638
2724	TUBB6	-0.208928500639265	7.98951290479927	-3.00347886479596	0.00311206135974679	0.00446516812519946	-2.69801817732489	84617	ENSG00000176014	Q9BUF5
2728	TUBGCP2	-0.121371199096776	8.35144525549837	-2.73775487324828	0.00690844383022379	0.00945065848875965	-3.42162703414158	10844	ENSG00000130640	Q9BSJ2
2730	TULP2	-0.187311384783014	6.67311238910978	-3.84652077781725	0.000174483998796607	0.000304371265006055	-0.018900982770913	7288	ENSG00000104804	O00295
2731	TWF1	0.134452094034886	7.62619874363336	2.76829591132765	0.00632097179476767	0.00868059392144321	-3.34153159840617	5756	ENSG00000151239	Q12792
2732	TWSG1	0.165164408349094	6.26216748801879	2.77030613240325	0.00628394458472156	0.0086330979618597	-3.3362314624305	57045	ENSG00000128791	Q9GZX9
2733	TXLNA	-0.0933145114946292	7.49173086151385	-2.55677377832008	0.0115234778244318	0.0153117020553651	-3.87962191269856	200081	ENSG00000084652	P40222
2734	U2AF1	-0.173874174950184	9.34486134949812	-2.06748518663372	0.0403475839303598	0.0498400273894009	-4.97200427039143	7307	ENSG00000160201	Q01081
2737	UBAC1	-0.121559159826921	8.35016211982937	-2.17043123093309	0.0314934086371723	0.0394215852715507	-4.76016087703865	10422	ENSG00000130560	A0A140VK64
2739	UBAP2L	0.171084140173523	9.53880736807634	2.44161578362789	0.0157445932622274	0.0205295249740821	-4.15605822346606	9898	ENSG00000143569	Q14157
2742	UBE2B	0.151594688643883	8.98774687406241	2.15826269042357	0.0324437308058836	0.0405393742845431	-4.78570690017222	7320	ENSG00000119048	P63146
2743	UBE2L6	0.159393124205865	10.2602075452371	2.56910194223644	0.0111378812585809	0.014836519546409	-3.84933374818898	9246	ENSG00000156587	O14933
2744	UBE3C	0.169407282270075	7.84388667615459	3.90626128807593	0.000139519122955006	0.000247365399207755	0.191985472057546	9690	ENSG00000009335	Q15386
2745	UBFD1	-0.124816693646675	6.68026324319265	-3.68208141490934	0.000318759864388685	0.000532404271134865	-0.585446238588021	56061	ENSG00000103353	O14562
2746	UBQLN3	-0.132806960192586	5.42065845849025	-2.78725447151574	0.00597951619594222	0.00823513164188588	-3.29140720956487	50613	ENSG00000175520	A0A140VJZ3
2748	UGCG	0.458898648424491	7.91040748293697	3.33453888475472	0.0010685583345129	0.00164343528071981	-1.71375534482284	7357	ENSG00000148154	A0A024R157
2750	UGT2A3	-0.132628658428483	4.59558971347911	-2.42051122050055	0.0166524250415099	0.0216493772971628	-4.20544290275081	79799	ENSG00000135220	Q6UWM9
2752	UGT2B4	-0.128719425636001	4.32566575080996	-2.47883641024739	0.0142501575975829	0.018677356831434	-4.06799576422588	7363	ENSG00000156096	P06133
2753	ULBP2	-0.12855747345594	6.58286357956109	-2.20177181642867	0.0291560651559329	0.0366950548289812	-4.69374435233884	80328	ENSG00000131015	Q9BZM5
2754	UMOD	-0.102283701914604	6.77534101522524	-2.50480877018488	0.013283553774059	0.0174839130463725	-4.00581770816312	7369	ENSG00000169344	P07911
2755	UNC45A	-0.118772435758134	8.03633474994033	-3.86336256061673	0.000163864490018149	0.000287074129688221	0.0402805423834804	55898	ENSG00000140553	Q9H3U1
2756	UNC93A	-0.105545368641284	6.18635668780265	-2.67650896049143	0.00823808292499505	0.0111502179048619	-3.5798144758061	54346	ENSG00000112494	Q86WB7
2757	UPF2	0.135448424329314	7.28487594987853	2.24826407068591	0.0259667117753717	0.0328800077709637	-4.59357305949026	26019	ENSG00000151461	Q9HAU5
2758	UPF3A	-0.215598770635534	8.26791727580406	-2.34074941146833	0.0205163259775407	0.0263657037825999	-4.38848947706949	65110	ENSG00000169062	Q9H1J1
2760	UPK2	-0.130405566204774	7.00644133558684	-2.94570789509925	0.00371841504435192	0.00527521535050782	-2.86044375557837	7379	ENSG00000110375	O00526
2761	USH2A	-0.150424371943434	4.94581015639335	-3.85135063412149	0.00017137353463974	0.00029948718213694	-0.00195080356107979	7399	ENSG00000042781	O75445
2762	USP21	-0.106450973283774	8.14610464732093	-2.50082435022424	0.0134279335348314	0.0176629868622624	-4.01539525910606	27005	ENSG00000143258	Q9UK80
2763	USP34	0.188000560264708	9.15975928645983	2.61688546435339	0.00975034882292055	0.0130802175077024	-3.73067597962261	9736	ENSG00000115464	Q70CQ2
2764	USP48	-0.153280105606486	8.20349213185303	-2.19792448189573	0.0294346329677542	0.0369973592386823	-4.70194573922018	84196	ENSG00000090686	Q86UV5
2765	USP53	-0.228622538043923	5.00050696048333	-2.69273978933279	0.00786486630056142	0.010675041206009	-3.53821015473769	54532	ENSG00000145390	Q70EK8
2767	UST	-0.156151581211334	5.84700425126387	-2.54227336156206	0.011992294731329	0.0159027604301669	-3.91507559259435	10090	ENSG00000111962	Q9Y2C2
2768	UTP3	0.142873788456122	8.60820256006172	2.93775218149998	0.00380993078735058	0.00539710510626957	-2.88259099521521	57050	ENSG00000132467	Q9NQZ2
2769	UTRN	-0.232149793657422	9.0703124063127	-2.81270541708553	0.00554750999966691	0.00768105627369024	-3.22363165429293	7402	ENSG00000152818	P46939
2771	UVRAG	0.138244808656317	8.83611458289733	2.76958591092836	0.00629718796251257	0.00865017167859193	-3.33813079409518	7405	ENSG00000198382	Q9P2Y5
2772	UXS1	0.2186585502692	8.11344456715427	3.29118433556392	0.00123489406370624	0.00187801640947353	-1.84776129694211	80146	ENSG00000115652	Q8NBZ7
2773	VAMP1	-0.253201974812071	7.94535092130137	-3.01260085949905	0.00302509806826993	0.00434745123469795	-2.67211460702169	6843	ENSG00000139190	F5GZV7
2775	VAMP5	0.338238955910406	8.47891070221206	4.49995230880621	1.32545719190608e-05	2.79645891731766e-05	2.42845297617899	10791	ENSG00000168899	O95183
2777	VANGL1	0.0967320473877651	6.24547507518396	2.43022565205469	0.0162289379598634	0.0211273003562429	-4.18276045302086	81839	ENSG00000173218	Q8TAA9
2779	VAPB	0.128096467630805	7.78161780989873	2.869035923441	0.00469071499923664	0.00656762023523482	-3.07165050240634	9217	ENSG00000124164	O95292
2781	VASH1	-0.174294243572138	7.16716696945426	-2.57500976636913	0.0109572323280021	0.0146105614874013	-3.83477184960186	22846	ENSG00000071246	Q7L8A9
2782	VASP	-0.196694152216709	9.74204915101839	-3.51272768989831	0.000581067193196602	0.00093276807189998	-1.14715480168758	7408	ENSG00000125753	A0A024R0V4
2784	VAV2	-0.100186909035921	7.8189904084747	-2.33407553830451	0.0208728772532867	0.0267914481602758	-4.40354675492643	7410	ENSG00000160293	P52735
2785	VAV3	0.205048293857574	8.4564247521483	2.91045197955015	0.004139905096264	0.00583415273066383	-2.95818225745315	10451	ENSG00000134215	Q9UKW4
2786	VDAC3	0.217733751861566	11.0081200151007	3.01274946998822	0.00302370002149373	0.00434603095649309	-2.67169202232314	7419	ENSG00000078668	Q9Y277
2787	VEZT	0.128803266305368	6.27286445194976	2.8505449704456	0.00495762167533002	0.00691576160575433	-3.12183865256241	55591	ENSG00000028203	Q9HBM0
2788	VGLL1	-0.191534198660511	6.40113127963331	-3.84048868520238	0.000178444024315331	0.000310615020825275	-0.0400457211642067	51442	ENSG00000102243	Q99990
2789	VHL	-0.134453453314687	6.72467669587892	-2.29177167960887	0.0232623725326584	0.0296539330626652	-4.49805794791576	7428	ENSG00000134086	A0A024R2F2
2792	WASF1	0.124096911501928	5.72191940251957	2.67617009346706	0.00824604267536154	0.0111595672597785	-3.58068064845482	8936	ENSG00000112290	Q92558
2793	WBP4	0.15960801553431	5.76017720895549	3.06503717876396	0.00256713991679597	0.00372565489293077	-2.52186045250334	11193	ENSG00000120688	O75554
2794	WDR18	0.0846443063310289	7.44007919517648	2.10689791247984	0.0367333820171399	0.0455612501080324	-4.89204782341039	57418	ENSG00000065268	Q9BV38
2795	WDR19	-0.202576877525845	5.79028885298148	-3.17775396815482	0.00179115502257398	0.00265543614333514	-2.19113290889559	57728	ENSG00000157796	B4DGR6
2797	WDR55	0.0772398083374926	7.65989293979256	2.15589463847471	0.0326315234128992	0.0407548206920877	-4.79066255565577	54853	ENSG00000120314	Q9H6Y2
2799	WDR6	-0.192932688872441	8.31359793268366	-3.96426982972648	0.000112020541175183	0.000201713049185737	0.399304108196102	11180	ENSG00000178252	Q9H9M3
2805	WDR77	-0.136904575973015	8.00775171773542	-3.8983286246335	0.000143744832959585	0.000254474661720807	0.163829149844719	79084	ENSG00000116455	Q9BQA1
2807	WDR91	-0.200704770565324	7.80407200893044	-3.81914409802861	0.000193152702805319	0.000334297905671216	-0.114646385447881	29062	ENSG00000105875	A4D1P6
2808	WFDC1	-0.210222251771967	6.66754374058362	-4.06184303606186	7.70318613583125e-05	0.00014288211290071	0.753622245824619	58189	ENSG00000103175	Q9HC57
2809	WNT5B	-0.1307715785387	6.43323783081517	-3.44401528794889	0.000736969650227953	0.00116296683682751	-1.36864164195006	81029	ENSG00000111186	Q9H1J7
2810	WWC3	-0.104815825345702	7.96726546793114	-2.81640661887208	0.00548711032096266	0.00760139656010057	-3.21372908442619	55841	ENSG00000047644	Q9ULE0
2811	XAF1	0.158327181891492	8.79809569051447	2.06807319890407	0.0402915021508255	0.0497765488423594	-4.97082186256398	54739	ENSG00000132530	Q6GPH4
2812	XPC	-0.1582839397227	7.89375963022428	-3.9530154046313	0.00011691577108015	0.000209886369004074	0.358886443272232	7508	ENSG00000154767	Q01831
2814	XPNPEP2	-0.17884338067141	6.37962237589695	-4.30546564926827	2.94055658534412e-05	5.86452484846929e-05	1.66832104594318	7512	ENSG00000122121	O43895
2815	YBX1	-0.323073033023906	8.40198938306044	-3.24365053431166	0.00144483600904502	0.00217453252617163	-1.99293253378736	4904	ENSG00000065978	P67809
2816	ZBTB5	0.120794574142218	6.43479653599407	2.11414144183832	0.0361003476452636	0.044823260024077	-4.87719779965913	9925	ENSG00000168795	O15062
2818	ZBTB7B	-0.214180919139141	8.01335635691095	-4.28774164103358	3.15817053114416e-05	6.26788111027601e-05	1.60035293890841	51043	ENSG00000160685	O15156
2819	ZC3H14	0.101915020722225	7.98378294266677	2.7178295562672	0.00731796747400429	0.00998255473045523	-3.47344760530464	79882	ENSG00000100722	Q6PJT7
2823	ZCCHC14	-0.117123276844707	6.44596755961182	-3.71960768263534	0.000278273865079475	0.000468992946612571	-0.457972658724813	23174	ENSG00000140948	Q8WYQ9
2824	ZDHHC14	-0.125354477123533	7.17261954194736	-3.28634354999686	0.00125489527506361	0.00190652045370644	-1.86262936565812	79683	ENSG00000175048	Q8IZN3
2825	ZDHHC4	0.0694738431333377	7.72729108021511	2.12688087305553	0.0350097770535942	0.0435354315195709	-4.85096393203299	55146	ENSG00000136247	A0A024QZS8
2827	ZEB2	0.293843103285354	9.68864667423179	3.73711620005517	0.000261095993133707	0.000442220393352937	-0.398128322336751	9839	ENSG00000169554	O60315
2828	ZER1	0.0914415373949291	7.69580940287877	2.13190458226092	0.0345875911236863	0.0430407123615883	-4.84057792120962	10444	ENSG00000160445	A0A024R8B0
2830	ZFP37	-0.109972126063539	4.82179631926912	-2.25961981856876	0.0252356201988506	0.0320001181048553	-4.5688082205825	7539	ENSG00000136866	Q9Y6Q3
2831	ZIC1	-0.129260203287486	5.53994487560842	-2.65712682015851	0.00870467867936372	0.0117457788897368	-3.62919614964817	7545	ENSG00000152977	Q15915
2832	ZIC4	-0.157444530807625	6.10133011766798	-3.48814643038366	0.000632886295464427	0.00101014176820101	-1.22681903383848	84107	ENSG00000174963	Q8N9L1
2833	ZMAT3	0.148225575894541	7.48306560956986	3.2818869288353	0.00127357580272601	0.00193268635909458	-1.87630069046239	64393	ENSG00000172667	Q9HA38
2834	ZMAT5	0.149471836982728	7.55192645034859	2.59686451678295	0.0103115909474528	0.0137999663834302	-3.7806365934433	55954	ENSG00000100319	A0A024R1I1
2836	ZNF132	-0.0977308925423017	5.79076089571115	-2.49689176507523	0.0135718063745254	0.0178323313191546	-4.02483442617129	7691	ENSG00000131849	B3KQ54
2838	ZNF195	0.136666069719606	6.66507127926232	2.44784907394256	0.0154850058548654	0.0202183887845257	-4.14139640879261	7748	ENSG00000005801	O14628
2839	ZNF214	-0.152758915616871	4.72818536797773	-2.99639465451561	0.00318117892596085	0.00455878714886377	-2.71808688434832	7761	ENSG00000149050	Q9UL59
2840	ZNF227	0.0821246383877954	5.68952370399196	2.20556409438856	0.0288837283566976	0.0363868420181892	-4.6856471493855	7770	ENSG00000131115	Q658S5
2843	ZNF23	-0.100581620211037	5.44501501617514	-2.13402947511742	0.0344103436336463	0.0428352235420719	-4.83617796842041	7571	ENSG00000167377	B3KR55
2846	ZNF234	0.135556125439239	6.02126926308265	3.13254318133991	0.00207173234050312	0.00304374472965454	-2.32505127475594	10780	ENSG00000263002	A0A024R0N3
2848	ZNF287	-0.142762901239432	5.3307520964019	-3.15593559485214	0.00192183865636563	0.00283451825746265	-2.25597136328435	57336	ENSG00000141040	Q6PEZ3
2849	ZNF3	0.0640612581302253	7.09764771349329	2.11055828734549	0.0364123071909593	0.0451947255783867	-4.88454966883257	7551	ENSG00000166526	P17036
2852	ZNF334	-0.140811265875556	5.08587763025419	-3.21158233979439	0.00160474695641705	0.00239954126882267	-2.0898300190714	55713	ENSG00000198185	A0A087X1P4
2856	ZNF415	-0.150337637121053	4.62041823559895	-2.7613347014297	0.00645073071710925	0.00885076972647616	-3.35985856077964	55786	ENSG00000170954	Q09FC8
2858	ZNF440	-0.131004358099854	5.43798377072926	-3.13770898598561	0.00203772828226979	0.00299669247944445	-2.30983508112369	126070	ENSG00000171295	Q8IYI8
2859	ZNF442	-0.105242576920098	5.25620274202904	-2.89985219709189	0.00427493226946898	0.00601165892999046	-2.98736152910133	79973	ENSG00000198342	Q9H7R0
2860	ZNF451	0.16308347121412	7.44735252368805	2.80061597688366	0.0057490416069898	0.00793936657340285	-3.25589506204143	26036	ENSG00000112200	Q96JY2
2863	ZNF507	-0.290268109972892	6.06274070155575	-2.67816661988442	0.00819924560685318	0.0111019020689755	-3.57557591884107	22847	ENSG00000168813	Q8TCN5
2864	ZNF516	-0.116068751944251	7.48773626368536	-2.10819097815633	0.0366196819028536	0.0454308511243028	-4.8894004254052	9658	ENSG00000101493	Q2YDX2
2866	ZNF549	-0.093009666276604	5.95537074510627	-3.36668280223088	0.000959008599786802	0.0014852869756628	-1.61342135845351	256051	ENSG00000121406	Q6P9A3
2867	ZNF573	-0.195361618941179	5.24687692051896	-2.85252840513898	0.00492834202752378	0.00687672616023119	-3.11646918872927	126231	ENSG00000189144	Q86YE8
2868	ZNF606	-0.0961857823164172	6.2191173644193	-3.22623854693284	0.00152972346061048	0.00229642562253853	-2.04564904891904	80095	ENSG00000166704	A0A024R4S7
2872	ZNF623	0.0829750191683347	6.12829644957678	2.51648115225762	0.0128685349290404	0.0169734711425697	-3.97767934568378	9831	ENSG00000183309	A0A0A0MT18
2878	ZNF667	-0.158085399646739	5.40691799488512	-3.15054812578877	0.00195544114494359	0.00288127379595328	-2.27192109579803	63934	ENSG00000198046	Q5CZB4
2880	ZNF671	-0.190054808544478	7.3260322097624	-4.18025508329587	4.8477248772899e-05	9.30924679495504e-05	1.19291277216688	79891	ENSG00000083814	B7Z1N1
2882	ZNF7	-0.0724330208237758	6.83964258401395	-2.25626720560328	0.0254495693509321	0.0322521367589899	-4.57613181650389	7553	ENSG00000147789	P17097
2886	ZNF710	-0.11329532186863	9.05619240196077	-2.22376676694692	0.0276070921532416	0.0348406496165255	-4.64659912167248	374655	ENSG00000140548	Q8N1W2
2887	ZNF747	-0.137711852336491	8.38004959035329	-2.51890985443618	0.0127836509352048	0.0168678031623267	-3.97180937915861	65988	ENSG00000169955	Q9BV97
2891	ZNF750	-0.119143064503948	5.25039700582185	-3.03007284668214	0.00286474931687384	0.00413268923486996	-2.62230487725226	79755	ENSG00000141579	Q32MQ0
2892	ZNF764	-0.139866053171604	7.13120775628823	-3.40192266934505	0.000851022236904544	0.00132851660945093	-1.50246993789412	92595	ENSG00000169951	Q96H86
2895	ZSCAN5A	-0.0851500596255654	5.87017507698272	-2.96805002758481	0.00347209241486916	0.00494693876304438	-2.79796142896654	79149	ENSG00000131848	Q9BUG6
2898	ZWINT	-0.152150918076877	5.91340441479034	-2.18722935978011	0.0302211951384565	0.0379096387508539	-4.72467380126997	11130	ENSG00000122952	O95229
2899	ZZEF1	-0.100741468628543	8.67109428504158	-2.43968992726842	0.0158255739915772	0.0206249739192268	-4.16058118632638	23140	ENSG00000074755	O43149
